# Supplementary material for: Inhibition of CDK1 Overcomes Oxaliplatin Resistance by Regulating ACSL4‐mediated Ferroptosis in Colorectal Cancer
Source: Adv Sci (Weinh). 2023 Jul 10;10(25):2301088. doi: 10.1002/advs.202301088 (PMC10477855; doi:10.1002/advs.202301088)
Supplement: Supplementary file 2 — Supplemental Table 1 [file ADVS-10-2301088-s002.xls]

## Sheet: Table S1
Supplementary Table S1: The CRISPR score for each gene in negative genome-wide CRISPR/Cas9 screening in vitro
Rank	Gene symbol	CRISPR score
1	ADAMTS19	-2.72542
2	CDK1	-2.48223
3	TMEM253	-2.42766
4	TAAR6	-2.40011
5	ZNF251	-2.39234
6	CSMD1	-2.30734
7	ABCG2	-2.30239
8	TRIB3	-2.28734
9	IGDCC4	-2.28604
10	DHRS13	-2.25878
11	FAM212B	-2.25032
12	PGAM2	-2.21795
13	GSG1L	-2.21283
14	QRICH1	-2.17199
15	MEF2C	-2.14248
16	KBTBD6	-2.13332
17	EID2	-2.12521
18	C15orf43	-2.11283
19	TRIM25	-2.11263
20	CTAG1A	-2.08008
21	NELFCD	-2.06042
22	ING5	-2.05485
23	FUK	-2.04827
24	ABCA3	-2.04367
25	CSN1S1	-2.01429
26	MADCAM1	-2.00341
27	ATP7B	-1.98418
28	ZNF517	-1.98228
29	FOXD4L2	-1.97803
30	ELAVL1	-1.9766
31	G6PC2	-1.97625
32	SSMEM1	-1.97536
33	CEP152	-1.968
34	HMGCLL1	-1.96353
35	ECHDC1	-1.96254
36	CDC42SE2	-1.94391
37	TRIM58	-1.94341
38	FAM86A	-1.92906
39	TMEM41A	-1.92691
40	DPCR1	-1.9191
41	C9orf69	-1.91352
42	BAD	-1.91052
43	MYL2	-1.89006
44	SRCRB4D	-1.88952
45	C1orf127	-1.88468
46	PER1	-1.88102
47	SHC4	-1.8742
48	TEDDM1	-1.86578
49	KRTAP12-3	-1.85948
50	EXD3	-1.85716
51	SEC63	-1.84454
52	PSPC1	-1.84403
53	CDV3	-1.84053
54	GPER	-1.83147
55	GRSF1	-1.82812
56	LIMA1	-1.80614
57	MTRNR2L3	-1.80273
58	C11orf88	-1.80233
59	ZNF784	-1.80147
60	SASH3	-1.79608
61	GTF2F1	-1.7955
62	RSBN1	-1.79507
63	STIM2	-1.79342
64	RGS8	-1.79235
65	GABRA5	-1.78532
66	C12orf50	-1.78228
67	ZNF232	-1.7802
68	GPR183	-1.77986
69	EPO	-1.77936
70	FAM177A1	-1.77794
71	PLK1	-1.77738
72	FJX1	-1.77181
73	TMEM14C	-1.7668
74	CCIN	-1.76634
75	LPCAT3	-1.7663
76	HAT1	-1.75368
77	ATF5	-1.74949
78	NRN1	-1.74823
79	HIST1H2AM	-1.73817
80	NUP133	-1.73741
81	PMF1	-1.7367
82	RNF32	-1.73632
83	NDOR1	-1.73266
84	SLC35F3	-1.72967
85	ETV4	-1.72894
86	STEAP3	-1.72399
87	PSTPIP1	-1.72056
88	HOXD13	-1.72028
89	SLC16A11	-1.71954
90	RETNLB	-1.71773
91	BROX	-1.7098
92	ADRBK2	-1.70443
93	RECQL5	-1.70185
94	TPPP2	-1.69734
95	SLC7A9	-1.69511
96	CCDC104	-1.69484
97	FAM189A2	-1.69393
98	SPPL2B	-1.69373
99	ACTR6	-1.69157
100	ANKRD10	-1.69107
101	GTPBP1	-1.686
102	MYEOV	-1.68397
103	HFE2	-1.68147
104	DNASE1	-1.67353
105	ROM1	-1.67291
106	ZNF747	-1.67131
107	MT2A	-1.66811
108	EEF1A1	-1.6678
109	ZNF830	-1.66404
110	TMEM59	-1.66351
111	FAM98C	-1.66237
112	RAPGEFL1	-1.66065
113	HCAR1	-1.6587
114	USPL1	-1.6574
115	TMED1	-1.6511
116	XG	-1.64944
117	CCDC174	-1.64622
118	HOXD10	-1.6446
119	IMP4	-1.64187
120	CA12	-1.64064
121	ALKBH5	-1.64006
122	ALG1	-1.63559
123	STOM	-1.63157
124	DBP	-1.62995
125	KCNE1	-1.62757
126	C1orf216	-1.62545
127	SEPHS2	-1.62534
128	WNT7B	-1.62371
129	SEC23A	-1.61546
130	INS	-1.61517
131	GRIK2	-1.61315
132	LHFPL1	-1.61139
133	C6orf47	-1.61108
134	C16orf96	-1.61004
135	L3MBTL1	-1.60903
136	KCNK15	-1.60799
137	HAAO	-1.60496
138	SART3	-1.60496
139	C9orf156	-1.60168
140	PTTG1IP	-1.59943
141	SDR16C5	-1.59832
142	AIFM3	-1.59348
143	CCNT1	-1.58615
144	PDE6G	-1.58552
145	PLEKHM2	-1.58214
146	NRL	-1.58168
147	NUP214	-1.58131
148	KRT6B	-1.57592
149	MYL6B	-1.57523
150	BLOC1S3	-1.57026
151	GOLGA6A	-1.56952
152	ZNF34	-1.56829
153	TMEM74B	-1.56576
154	OR6C74	-1.56395
155	TAS2R43	-1.56306
156	TFEC	-1.56265
157	LAMB1	-1.55881
158	SIRT3	-1.55822
159	MED13L	-1.55693
160	PSMB11	-1.55135
161	FREM2	-1.54901
162	RNF144A	-1.54614
163	NACAD	-1.54438
164	CCDC25	-1.54417
165	KRTAP9-7	-1.54368
166	ERO1L	-1.54154
167	CRAT	-1.5412
168	ZNF230	-1.54048
169	MRPL22	-1.53963
170	LYPD3	-1.53896
171	UGT8	-1.53384
172	ANKRD13A	-1.53215
173	GTDC1	-1.53123
174	CPNE7	-1.53097
175	CNOT1	-1.53093
176	CENPQ	-1.52808
177	ZBED6	-1.5237
178	ATP5J2-PTCD1	-1.52332
179	SLC25A38	-1.52311
180	EGFR	-1.52179
181	TBX6	-1.52122
182	FAM84B	-1.52032
183	PCDHGA1	-1.51989
184	PPIP5K2	-1.51823
185	MRPL45	-1.51786
186	GPR112	-1.51761
187	SERPINA7	-1.51522
188	SHROOM3	-1.5146
189	RASL10B	-1.51312
190	ERN1	-1.51273
191	FOXN3	-1.51176
192	PRKAG3	-1.5115
193	CSDC2	-1.51098
194	UBE2K	-1.51025
195	HIST1H2AG	-1.50775
196	TRIM64	-1.5064
197	KDM6B	-1.50631
198	PTMA	-1.50128
199	PUS7L	-1.49823
200	RTN4IP1	-1.49394
201	NOTCH4	-1.4934
202	MIS18A	-1.49247
203	KRTAP13-1	-1.49206
204	EIF2S3	-1.49195
205	MARCH5	-1.48902
206	PNMAL1	-1.4881
207	ANKRD46	-1.48774
208	KCNA7	-1.4874
209	SLC36A2	-1.48538
210	NOL9	-1.48515
211	WDR85	-1.48423
212	CD2BP2	-1.48324
213	TP53TG5	-1.483
214	TNFSF15	-1.48177
215	PPAPDC3	-1.47719
216	ARL16	-1.47589
217	HPR	-1.47525
218	UHRF2	-1.47444
219	PLAC4	-1.47418
220	PTGES2	-1.4723
221	CEACAM7	-1.47086
222	FKBP7	-1.46991
223	ZNF585A	-1.46961
224	CHD1	-1.46911
225	PRKCG	-1.46874
226	RGS14	-1.46707
227	GLG1	-1.46671
228	ZNF746	-1.46298
229	ZMYM3	-1.45922
230	CEP72	-1.45754
231	FITM2	-1.45305
232	ENDOU	-1.45301
233	TAL1	-1.45263
234	DEFB124	-1.45236
235	ID4	-1.45146
236	USP16	-1.45142
237	ARHGAP8	-1.45117
238	HSD11B2	-1.44981
239	LPAR6	-1.44712
240	TEX15	-1.44399
241	ELOVL2	-1.44142
242	ARGFX	-1.4411
243	DAOA	-1.44098
244	UBTF	-1.44034
245	TCN1	-1.44018
246	SH3YL1	-1.439
247	ILDR2	-1.43721
248	PLEKHA8	-1.43593
249	NR6A1	-1.43573
250	HIP1	-1.43414
251	TBX5	-1.43363
252	CCL7	-1.43311
253	FAM135A	-1.43242
254	GCNT4	-1.43076
255	ZC3H12C	-1.43056
256	KNOP1	-1.4305
257	KDM1B	-1.42924
258	KRTAP13-3	-1.42884
259	ZNHIT2	-1.42842
260	SCNN1A	-1.42766
261	GJD2	-1.42542
262	TMEM219	-1.42445
263	SLC26A1	-1.42405
264	NAA10	-1.42382
265	SLC7A5	-1.4238
266	CCR4	-1.4212
267	MEST	-1.42056
268	ACSL4	-1.41945
269	SDR39U1	-1.41714
270	MYO15A	-1.41412
271	DNAJB2	-1.41363
272	HELB	-1.41299
273	KCTD14	-1.41229
274	TRPM1	-1.41193
275	VEZT	-1.41169
276	ARID1B	-1.41132
277	RALGAPA2	-1.41082
278	TTC9C	-1.41079
279	TYROBP	-1.40978
280	MAP3K10	-1.40868
281	PCF11	-1.4082
282	ZDHHC24	-1.40718
283	CCDC154	-1.40684
284	TTC27	-1.40679
285	SIGLEC15	-1.40427
286	RBP2	-1.40358
287	LAMB2	-1.40156
288	ANXA2R	-1.40123
289	HAUS1	-1.40107
290	OR6C2	-1.39869
291	TTLL9	-1.39735
292	SOX15	-1.3963
293	CDC73	-1.39459
294	CTSH	-1.39294
295	NAGA	-1.39225
296	ALPI	-1.39119
297	RHBDF2	-1.38861
298	SPATA31A4	-1.38613
299	SQLE	-1.38613
300	PI4KB	-1.38606
301	CD40	-1.38529
302	HIST1H3I	-1.3832
303	PLAGL2	-1.38292
304	AATF	-1.38227
305	ZNF691	-1.37989
306	KIAA2018	-1.37984
307	ZNF701	-1.37975
308	NFYB	-1.3794
309	TULP1	-1.3787
310	ESAM	-1.37853
311	BID	-1.37759
312	NAA50	-1.37606
313	NT5C1B-RDH14	-1.37526
314	LPHN1	-1.3749
315	DEPDC7	-1.37483
316	ERCC4	-1.37472
317	DGKZ	-1.37395
318	SPTB	-1.37164
319	DHX33	-1.37153
320	SMTNL2	-1.37019
321	LPPR3	-1.36961
322	KIF25	-1.36858
323	SLC25A48	-1.36833
324	EMG1	-1.36732
325	PARL	-1.36704
326	MTMR10	-1.36702
327	SSR3	-1.36687
328	LOC100507003	-1.36605
329	NOTO	-1.36485
330	SULT1C4	-1.36335
331	PLA2G2E	-1.36318
332	MCTP1	-1.36308
333	C6orf52	-1.36248
334	LYZL6	-1.36196
335	ZBTB32	-1.36155
336	ZNF136	-1.36155
337	RCOR2	-1.36015
338	DGAT2	-1.35885
339	SLC25A14	-1.35882
340	THUMPD1	-1.35715
341	PMM1	-1.35579
342	SPANXN2	-1.35398
343	AQP12B	-1.35348
344	PSMB7	-1.35299
345	PTPLAD2	-1.35243
346	NKX2-8	-1.35217
347	HOXB6	-1.35212
348	PARP8	-1.35054
349	RABIF	-1.35048
350	MAGI1	-1.35032
351	CIB2	-1.35018
352	BCL6	-1.34975
353	SNX14	-1.34906
354	DEPDC1	-1.34855
355	IBTK	-1.34812
356	ZNF395	-1.34713
357	CCBP2	-1.34621
358	TAOK3	-1.34616
359	FAM180A	-1.34543
360	OR9I1	-1.34357
361	MAST1	-1.34352
362	MYLK4	-1.34181
363	CTXN1	-1.34137
364	OR56A3	-1.34054
365	CGGBP1	-1.33968
366	TTLL10	-1.33932
367	PES1	-1.33753
368	RPS21	-1.33475
369	CDH18	-1.33445
370	SMC3	-1.33443
371	RPP38	-1.33428
372	RPL17	-1.33426
373	IL3RA_X	-1.3342
374	ZNF25	-1.33385
375	AMOTL1	-1.3335
376	P4HTM	-1.33311
377	CENPL	-1.33088
378	ATOX1	-1.33083
379	CYB5R1	-1.32973
380	PLCH2	-1.32897
381	PCDHB11	-1.32775
382	GNAT2	-1.32748
383	RNGTT	-1.3267
384	LONRF2	-1.32615
385	ZNF70	-1.32585
386	TMEM57	-1.32585
387	TUBA3D	-1.3252
388	ATHL1	-1.32464
389	ADAT3	-1.32396
390	CTSC	-1.32281
391	FUT10	-1.32272
392	PRIMA1	-1.32234
393	S100A12	-1.32123
394	KRT10	-1.3201
395	CA14	-1.31969
396	TANC2	-1.31912
397	TMEM161B	-1.31855
398	ECHS1	-1.31809
399	BTN1A1	-1.31716
400	OR10W1	-1.31642
401	DMP1	-1.31568
402	DNASE1L1	-1.31562
403	SLC17A8	-1.31525
404	FAM200A	-1.31404
405	DGKK	-1.31356
406	CXCR1	-1.31352
407	KIAA1755	-1.31292
408	MKL2	-1.31232
409	ZNF782	-1.31017
410	RPS6KL1	-1.30772
411	HBZ	-1.30764
412	CDK17	-1.30748
413	ABCB7	-1.3072
414	KRTAP4-12	-1.30649
415	RIPPLY1	-1.3062
416	INS-IGF2	-1.3061
417	KIAA1009	-1.30588
418	ZNF229	-1.30516
419	C2orf69	-1.30411
420	TST	-1.30356
421	SLIT1	-1.30336
422	WNT9A	-1.30225
423	SCARF2	-1.30184
424	MRPL50	-1.30087
425	CANX	-1.30028
426	RAB1A	-1.30011
427	OR2S2	-1.29981
428	EN1	-1.29972
429	YIF1B	-1.29898
430	TSPAN7	-1.29733
431	LIPJ	-1.29679
432	RABEPK	-1.29576
433	DENND2A	-1.29476
434	MAP6	-1.2947
435	NCAM2	-1.29416
436	ULBP3	-1.29363
437	POLR2L	-1.29233
438	SSNA1	-1.29215
439	GCLC	-1.28967
440	CYP2U1	-1.28925
441	MGMT	-1.28869
442	TMC8	-1.28669
443	SELENBP1	-1.2854
444	MAGEA6	-1.28349
445	RAD23B	-1.28274
446	PAK7	-1.28244
447	METTL5	-1.28111
448	C3orf37	-1.28106
449	PLEKHH1	-1.2806
450	SERP2	-1.27822
451	PAGE4	-1.2775
452	MEGF8	-1.27735
453	RHOBTB3	-1.27445
454	UBE2M	-1.27434
455	HES3	-1.27429
456	P2RY1	-1.27394
457	LCOR	-1.27383
458	ELMO1	-1.27282
459	PAK6	-1.2725
460	CYP2A13	-1.27212
461	MTAP	-1.27031
462	KLRC3	-1.26928
463	TPD52	-1.26702
464	ZNF805	-1.26637
465	ZAR1L	-1.26279
466	CRTC2	-1.26266
467	SPACA3	-1.26248
468	NR0B1	-1.26106
469	RHOU	-1.26101
470	MC2R	-1.25984
471	GABRA6	-1.25934
472	C2orf82	-1.25919
473	GLMN	-1.25868
474	RBM12B	-1.25795
475	SCRT2	-1.25763
476	GFRA2	-1.25733
477	CST1	-1.25603
478	C2CD5	-1.25581
479	ANK3	-1.2557
480	FLCN	-1.25532
481	MAB21L1	-1.25378
482	CUL7	-1.25297
483	ORC4	-1.2521
484	USMG5	-1.25105
485	KLF1	-1.24995
486	SAMD15	-1.2493
487	ALDH2	-1.24922
488	PSORS1C1	-1.24906
489	ADCK3	-1.24811
490	PHF16	-1.24694
491	WDFY4	-1.24651
492	HEPACAM	-1.24613
493	ARHGEF17	-1.24586
494	KIAA0195	-1.24582
495	HBEGF	-1.24571
496	AGAP4	-1.2451
497	PPP1R3G	-1.24505
498	MYRIP	-1.24442
499	SCN2B	-1.24425
500	POM121L12	-1.24409
501	HTRA2	-1.24382
502	B4GALNT2	-1.24336
503	STXBP4	-1.24281
504	PHACTR2	-1.24161
505	ILVBL	-1.24155
506	RGSL1	-1.24153
507	GLYCTK	-1.24149
508	FAM171B	-1.24125
509	IFNGR1	-1.24025
510	NUDT6	-1.23941
511	HLA-DPA1	-1.23926
512	SMARCD2	-1.2391
513	C19orf60	-1.23897
514	C12orf65	-1.23872
515	PODNL1	-1.23792
516	PMS1	-1.2361
517	KDM4C	-1.23491
518	ARHGAP31	-1.23411
519	TRIM26	-1.23346
520	POM121C	-1.23329
521	NIPSNAP1	-1.2325
522	PAG1	-1.23207
523	STARD10	-1.23196
524	BRMS1L	-1.23104
525	HEMGN	-1.23073
526	TMTC3	-1.22958
527	KRT25	-1.2293
528	SLC26A10	-1.22919
529	ODF3L1	-1.22865
530	RIT1	-1.2278
531	THOC1	-1.22755
532	GRIP1	-1.22628
533	FAM221A	-1.22567
534	HIGD1A	-1.22498
535	PANX1	-1.2249
536	CFHR3	-1.22442
537	CES5A	-1.2243
538	C9orf171	-1.22373
539	PLA2G4F	-1.22306
540	ZNF736	-1.22223
541	OR2J2	-1.22181
542	CYB5B	-1.22145
543	CSRNP2	-1.22139
544	GLIPR2	-1.22114
545	MAGEA11	-1.21928
546	C1QA	-1.21765
547	C6orf136	-1.21744
548	NIPAL2	-1.21743
549	FKBP8	-1.21743
550	HRC	-1.21731
551	RASL12	-1.2171
552	SCP2D1	-1.21641
553	CNTNAP1	-1.21588
554	CPN1	-1.21588
555	CMTM3	-1.2153
556	RTP2	-1.21524
557	RNF40	-1.21391
558	SRSF2	-1.21291
559	OR6S1	-1.21286
560	COQ9	-1.21263
561	ASCL1	-1.2126
562	NEDD1	-1.21179
563	SLC28A3	-1.21166
564	FAM124A	-1.21157
565	LRCH4	-1.21155
566	STX1B	-1.21114
567	PGK1	-1.21073
568	RAPGEF6	-1.21061
569	PET112	-1.21012
570	PTPRU	-1.20825
571	OR10G8	-1.20795
572	FOXA1	-1.20702
573	RAB22A	-1.20697
574	DYNLRB1	-1.20644
575	DHX29	-1.20593
576	PRPF40B	-1.20586
577	OPRK1	-1.20525
578	SDCBP	-1.20274
579	PRPS1L1	-1.20274
580	TTC40	-1.20154
581	RPH3AL	-1.2005
582	CTH	-1.19995
583	GRID2	-1.19866
584	RAP1A	-1.19847
585	ZG16B	-1.19833
586	RGS18	-1.19785
587	KLHL1	-1.19735
588	TMEM183A	-1.19663
589	C9orf3	-1.19616
590	FAM195A	-1.19385
591	OR4C45	-1.1937
592	PANX3	-1.19357
593	AMACR	-1.1932
594	ENPP5	-1.19319
595	FGFRL1	-1.19298
596	MICA	-1.19292
597	EIF3I	-1.1928
598	RBM42	-1.1926
599	IQGAP2	-1.19251
600	LCP1	-1.19219
601	CAPNS2	-1.19122
602	ARCN1	-1.18909
603	ZDHHC3	-1.18889
604	AHCYL1	-1.18865
605	XKR8	-1.18857
606	CPSF4L	-1.18841
607	CORO6	-1.18839
608	MCM9	-1.18816
609	INSIG2	-1.18682
610	TMEM50B	-1.18663
611	PLXNA1	-1.18641
612	EDEM3	-1.18566
613	DNASE1L3	-1.18556
614	CHMP2A	-1.18403
615	OR1S2	-1.18295
616	TMOD4	-1.18261
617	CCDC43	-1.18176
618	C6orf163	-1.18131
619	GABRP	-1.18068
620	NMNAT3	-1.18036
621	PKHD1	-1.17928
622	DDT	-1.17906
623	SYT4	-1.17864
624	ESD	-1.17726
625	RAB43	-1.17683
626	SAG	-1.17501
627	BAK1	-1.17422
628	STAB1	-1.17316
629	THAP6	-1.17305
630	MBD2	-1.17275
631	PRDM1	-1.17265
632	ASXL1	-1.17195
633	LRP1B	-1.17171
634	ATRNL1	-1.17105
635	HCK	-1.17082
636	CHD3	-1.17071
637	AP3M1	-1.17067
638	VPS28	-1.17024
639	OR3A1	-1.17019
640	EPHX2	-1.16939
641	ATL1	-1.16907
642	KIF27	-1.16789
643	TEX11	-1.1671
644	TMC7	-1.16629
645	GLP1R	-1.16586
646	TMX1	-1.16534
647	COX20	-1.16515
648	ZNF584	-1.16327
649	ZNF182	-1.1631
650	MBD4	-1.16305
651	RGS2	-1.16178
652	KRBA1	-1.16136
653	KRTAP4-7	-1.16057
654	SUPT20H	-1.16045
655	C1QL4	-1.15992
656	ZSWIM1	-1.15966
657	TRAPPC3	-1.15952
658	CLEC14A	-1.15831
659	TMEM242	-1.15734
660	ZNF704	-1.15658
661	EXOSC9	-1.15576
662	NONO	-1.15545
663	C2CD2	-1.1554
664	RASSF1	-1.15364
665	TBPL2	-1.15342
666	LANCL1	-1.15316
667	SLC25A28	-1.15314
668	CDK9	-1.15297
669	EXOSC4	-1.15272
670	RAB15	-1.15256
671	DHRS12	-1.15112
672	PRL	-1.15049
673	CMIP	-1.15049
674	SLC35F6	-1.14942
675	RPS27	-1.14916
676	ST6GALNAC1	-1.14896
677	NCF1	-1.14845
678	TXNL1	-1.1484
679	SIL1	-1.14804
680	MED23	-1.14799
681	C5orf51	-1.14735
682	SYTL1	-1.14719
683	FAM8A1	-1.14689
684	BCKDHA	-1.14683
685	PGRMC1	-1.1466
686	FGF18	-1.14481
687	CD63	-1.1445
688	MRPL20	-1.14421
689	GTF2IRD2	-1.14396
690	HIST3H3	-1.14396
691	TNNC1	-1.14338
692	PARPBP	-1.14336
693	PDGFC	-1.14326
694	TTF2	-1.14254
695	C1orf226	-1.14011
696	RNF141	-1.13943
697	ASB2	-1.13728
698	SIK1	-1.13664
699	ZEB2	-1.13646
700	DNAJC27	-1.13599
701	PPARGC1A	-1.13534
702	SCGB2A2	-1.13527
703	ATG2A	-1.13527
704	SLC38A10	-1.13524
705	ADRA2A	-1.1349
706	DHRSX_X	-1.13405
707	IER3	-1.13373
708	KRTAP7-1	-1.13362
709	PAQR3	-1.13344
710	PADI2	-1.13337
711	HTR1F	-1.13324
712	IMPA2	-1.13302
713	CUZD1	-1.13271
714	SOX10	-1.13236
715	ENPP3	-1.1318
716	SMARCD1	-1.13115
717	DPEP3	-1.13111
718	ASTN2	-1.13111
719	MAPK1IP1L	-1.1303
720	RPS6KB2	-1.13025
721	ANKRD20A1	-1.13013
722	PRC1	-1.12748
723	CXCL9	-1.12681
724	PNMAL2	-1.12602
725	MRGPRX3	-1.12527
726	ITGB1	-1.12517
727	DUSP8	-1.12425
728	APC2	-1.12401
729	NF1	-1.12398
730	ANXA5	-1.12393
731	GIMAP6	-1.1233
732	SLC8A2	-1.12273
733	MURC	-1.12254
734	DSCC1	-1.12104
735	BLCAP	-1.12035
736	CYP20A1	-1.12034
737	KIAA1211	-1.1203
738	ZNF683	-1.11962
739	DNAJC17	-1.11961
740	OR10A2	-1.11899
741	KMT2A	-1.11893
742	RBMXL1	-1.11827
743	PPP1R1C	-1.11822
744	ZMAT4	-1.11569
745	TARM1	-1.11563
746	MFSD4	-1.11377
747	GTF2H2	-1.11285
748	ZNF44	-1.11197
749	HIST1H2BC	-1.11182
750	TET2	-1.11045
751	LECT2	-1.11027
752	FASTK	-1.11023
753	MS4A1	-1.10981
754	KCNK7	-1.10979
755	HIST2H2AA3	-1.10956
756	AKR1C3	-1.10835
757	PRODH2	-1.10756
758	SEMA4F	-1.10658
759	CXCL17	-1.10648
760	MIP	-1.10617
761	LDLRAD2	-1.10523
762	PNPT1	-1.10487
763	FEV	-1.10411
764	MIEF2	-1.10394
765	DNAJC10	-1.10344
766	SPATA31E1	-1.10308
767	NTF3	-1.10308
768	OR2G6	-1.10306
769	SYT3	-1.10217
770	TMCC1	-1.10172
771	MED19	-1.10055
772	ZNF292	-1.09929
773	UNC93B1	-1.09793
774	DHX35	-1.09766
775	GRIA1	-1.09734
776	ACADVL	-1.09729
777	KNDC1	-1.09689
778	MEF2B	-1.09654
779	MACC1	-1.09637
780	ZNF200	-1.09611
781	GSDMA	-1.0952
782	UBE4B	-1.09505
783	MED16	-1.09443
784	PREPL	-1.09424
785	IL1F10	-1.09378
786	ZNF511	-1.0936
787	ZNF257	-1.0936
788	NEDD4L	-1.09336
789	EMC2	-1.09326
790	NOX1	-1.09316
791	ALDH1L2	-1.09293
792	RPL4	-1.09244
793	TIGD6	-1.09205
794	CCNB3	-1.09201
795	CRLF2_X	-1.09186
796	DPP6	-1.09186
797	GNRHR	-1.09017
798	SLC16A6	-1.0889
799	SLC13A3	-1.08864
800	CRLF3	-1.08862
801	MED12L	-1.08858
802	NUDT11	-1.08782
803	CREM	-1.08691
804	ABHD17C	-1.08685
805	TM4SF1	-1.08606
806	GDI2	-1.08605
807	ATR	-1.08532
808	CCDC122	-1.08532
809	SULT1A4	-1.08532
810	EVA1A	-1.08526
811	SMARCAD1	-1.08523
812	HSPA14	-1.08519
813	SPPL2A	-1.0851
814	RUFY2	-1.08461
815	HSD17B1	-1.08417
816	H1F0	-1.08385
817	SRRM4	-1.08378
818	SULT1A3	-1.08343
819	TCF4	-1.08249
820	FCGR3B	-1.08241
821	C22orf28	-1.0823
822	OR2V2	-1.08214
823	HTR1D	-1.08207
824	ZCCHC11	-1.0818
825	PRKG1	-1.08049
826	TRAPPC8	-1.08025
827	GABRG2	-1.07997
828	DVL1	-1.07974
829	PLXNB2	-1.0795
830	IFT172	-1.07924
831	TMEM63B	-1.07861
832	RILPL2	-1.07859
833	MRPL51	-1.07831
834	CCDC71L	-1.07816
835	TLE3	-1.07805
836	CPAMD8	-1.07792
837	RNF5	-1.07682
838	PMFBP1	-1.07657
839	AP1B1	-1.07599
840	SAP25	-1.07595
841	CDK10	-1.07485
842	LOC147646	-1.07481
843	DPYSL2	-1.07443
844	LOC100130301	-1.07438
845	PDGFRB	-1.07423
846	FIGNL1	-1.07392
847	CUL9	-1.07377
848	SMIM7	-1.07376
849	HMG20B	-1.0734
850	PKD2	-1.07221
851	FLJ22184	-1.07219
852	CCDC97	-1.07219
853	ASNSD1	-1.07213
854	ERLIN1	-1.07126
855	PQLC2	-1.07126
856	SPPL2C	-1.07093
857	LAP3	-1.07002
858	OR2F2	-1.06989
859	FLI1	-1.06962
860	GDF2	-1.06949
861	KIRREL	-1.0692
862	DENND4B	-1.0685
863	SEC22A	-1.06651
864	KLHDC4	-1.06646
865	C9orf62	-1.0662
866	DDX18	-1.06607
867	TTPA	-1.06589
868	FANCM	-1.06561
869	SMARCC1	-1.06466
870	SHC1	-1.06455
871	DDR2	-1.06446
872	FAM134A	-1.06417
873	ZCCHC17	-1.06282
874	BHMT	-1.06269
875	TMEM185B	-1.06226
876	PDCD11	-1.06102
877	NOX4	-1.06094
878	TM9SF2	-1.06078
879	RIMS1	-1.0601
880	DTD2	-1.05986
881	SH3KBP1	-1.05963
882	KAT8	-1.05934
883	C10orf114	-1.05876
884	NR2C2AP	-1.05871
885	PKD2L2	-1.0587
886	IL1RL2	-1.05822
887	ZCCHC10	-1.05821
888	C16orf13	-1.05798
889	RRBP1	-1.05773
890	CDKN1B	-1.05762
891	CSPG5	-1.05752
892	RPL5	-1.0571
893	ATP1A1	-1.0568
894	OR52E8	-1.05679
895	SLC1A7	-1.05678
896	NAV3	-1.05673
897	NFASC	-1.05592
898	TROVE2	-1.05587
899	DDOST	-1.05536
900	DKC1	-1.05529
901	RIMKLB	-1.05503
902	MATN2	-1.05466
903	EGLN3	-1.05415
904	MSI2	-1.05375
905	SUPV3L1	-1.05337
906	NCL	-1.05309
907	MCM3AP	-1.05305
908	PGBD1	-1.05305
909	FOXP3	-1.05198
910	SCP2	-1.05185
911	CDH4	-1.05167
912	INHBB	-1.05102
913	GJD4	-1.05011
914	RAB5B	-1.0491
915	RNF170	-1.04872
916	CDS1	-1.0485
917	CYP4F11	-1.04825
918	FAT4	-1.04747
919	TIFA	-1.04709
920	DDX23	-1.04654
921	XCL1	-1.04631
922	RRP12	-1.04618
923	UNC50	-1.04607
924	PHC2	-1.04588
925	IFT122	-1.04556
926	ZCCHC2	-1.04528
927	NEK5	-1.04436
928	LETM1	-1.04432
929	RUNX3	-1.04429
930	ZNF492	-1.04376
931	CYSLTR1	-1.04346
932	CCT7	-1.04298
933	SAV1	-1.0427
934	DEAF1	-1.04165
935	TFE3	-1.04133
936	SLC8A1	-1.04112
937	SMKR1	-1.04048
938	EIF4EBP3	-1.03978
939	PROSER1	-1.03968
940	ZNF382	-1.03967
941	PLCD3	-1.03914
942	ZSCAN29	-1.03901
943	DEGS2	-1.03901
944	OTOP1	-1.03883
945	KIAA0408	-1.03832
946	OR8B3	-1.03792
947	RXRA	-1.03676
948	CCR2	-1.03445
949	RPL9	-1.03402
950	PIN1	-1.03402
951	MUM1	-1.03391
952	HOMER3	-1.0339
953	ABCC10	-1.03329
954	C9orf84	-1.03291
955	SLC6A3	-1.03239
956	ELL2	-1.03239
957	PEX10	-1.03234
958	SIAE	-1.03233
959	MFSD9	-1.03214
960	PGR	-1.03115
961	SGCD	-1.03113
962	WRNIP1	-1.03078
963	CLTA	-1.03045
964	CRIPAK	-1.03004
965	PDE6B	-1.02942
966	C5orf52	-1.02822
967	ADAMDEC1	-1.02773
968	BTBD6	-1.02768
969	NRSN1	-1.02757
970	PSME4	-1.02724
971	COASY	-1.02685
972	FBXO31	-1.02683
973	KLK1	-1.02681
974	APBB1IP	-1.02605
975	APOA1	-1.02599
976	MAGEA8	-1.02571
977	NAGLU	-1.02555
978	UQCC	-1.02528
979	RIT2	-1.02521
980	SGMS2	-1.02517
981	KCTD6	-1.02514
982	SMPX	-1.02471
983	PRKRIR	-1.02454
984	CAMK2G	-1.02351
985	TBC1D10C	-1.02312
986	C21orf62	-1.02255
987	JAG2	-1.02236
988	NME9	-1.02178
989	SHARPIN	-1.02124
990	PTGDR2	-1.02092
991	BCL2L11	-1.0208
992	KCNC1	-1.02048
993	CREB3L4	-1.02039
994	RAVER1	-1.01971
995	F2RL2	-1.0196
996	BTBD11	-1.01958
997	CA5A	-1.01954
998	C2orf47	-1.01923
999	KIF2C	-1.0188
1000	TRMT5	-1.01877
1001	TMC1	-1.01851
1002	ZNF33A	-1.01837
1003	SSX5	-1.0182
1004	CEND1	-1.01804
1005	KRT31	-1.01769
1006	NGF	-1.01754
1007	CERS5	-1.01744
1008	HYAL3	-1.01679
1009	IL15	-1.0166
1010	GDPGP1	-1.01636
1011	GTPBP3	-1.01619
1012	MKNK2	-1.01602
1013	PLEKHN1	-1.01585
1014	SPC24	-1.01555
1015	BHMT2	-1.01483
1016	ECM2	-1.01411
1017	GRTP1	-1.01395
1018	ELMSAN1	-1.01378
1019	ENTPD7	-1.01371
1020	RPGR	-1.01307
1021	DIP2C	-1.01264
1022	PDXDC1	-1.01251
1023	PLCXD2	-1.01249
1024	STK4	-1.01204
1025	RFC3	-1.01165
1026	SLC25A11	-1.01123
1027	PKD1L3	-1.01088
1028	CREB3L2	-1.01084
1029	VSNL1	-1.01073
1030	PMM2	-1.01048
1031	MTSS1L	-1.01035
1032	RTN4R	-1.01019
1033	MZT1	-1.00976
1034	NT5M	-1.00972
1035	ZNRF3	-1.00969
1036	WDR25	-1.00957
1037	AKT2	-1.00923
1038	ZNF432	-1.00919
1039	FETUB	-1.00908
1040	TEX29	-1.00903
1041	TMEM120A	-1.00855
1042	LRR1	-1.00693
1043	SH3GL1	-1.0064
1044	FXR1	-1.00619
1045	SMNDC1	-1.0061
1046	WDR72	-1.00524
1047	NENF	-1.00508
1048	GABRG1	-1.00473
1049	RNF113B	-1.00465
1050	LYNX1	-1.00465
1051	ITIH1	-1.00447
1052	C15orf26	-1.00431
1053	NPAT	-1.00422
1054	ERCC2	-1.00413
1055	ACE	-1.00392
1056	MSANTD1	-1.0039
1057	ZNF114	-1.00347
1058	RTBDN	-1.00327
1059	MACROD1	-1.00264
1060	FAH	-1.00194
1061	COMMD1	-1.00053
1062	RNF223	-1.00003
1063	AKAP10	-0.999548
1064	ZNF385A	-0.9988
1065	TTI1	-0.99854
1066	GRPR	-0.99814
1067	SLC1A5	-0.997946
1068	PRAMEF2	-0.997489
1069	B4GALT6	-0.997355
1070	ZNF585B	-0.997193
1071	ABHD11	-0.996506
1072	STX7	-0.995261
1073	SPTSSA	-0.994473
1074	DCDC1	-0.993858
1075	MEN1	-0.993811
1076	KCNJ9	-0.993776
1077	ADAMTS6	-0.993643
1078	SETD1A	-0.993319
1079	TXK	-0.993183
1080	MAPKAPK5	-0.99291
1081	RNF8	-0.992574
1082	CENPT	-0.992282
1083	PPL	-0.991731
1084	MIIP	-0.991402
1085	CSDE1	-0.990951
1086	APOB	-0.990923
1087	TXLNB	-0.990691
1088	KCNT1	-0.989422
1089	OR5B2	-0.988409
1090	CD164L2	-0.987969
1091	LMO1	-0.987885
1092	CLIC1	-0.987822
1093	TAF1L	-0.9876
1094	PSMG3	-0.9876
1095	INPP4B	-0.987519
1096	BRDT	-0.987213
1097	KCNC4	-0.985529
1098	SUOX	-0.985477
1099	KLC1	-0.985307
1100	LENEP	-0.985148
1101	ZNF605	-0.984891
1102	GLRA2	-0.984614
1103	N4BP3	-0.984602
1104	FAM118A	-0.984216
1105	MTPN	-0.983819
1106	KRTAP5-3	-0.98373
1107	RNF224	-0.983504
1108	BRI3BP	-0.983222
1109	TBX10	-0.983199
1110	KCNIP1	-0.982761
1111	JUND	-0.982717
1112	ERLEC1	-0.982487
1113	SERPINB12	-0.982434
1114	C9orf57	-0.982234
1115	AGAP11	-0.982117
1116	DNM2	-0.981991
1117	CCDC173	-0.981991
1118	C17orf49	-0.981728
1119	KDM4D	-0.981637
1120	ZNF598	-0.981503
1121	C11orf96	-0.981205
1122	RTN1	-0.981163
1123	KRTAP5-5	-0.980938
1124	ZNF2	-0.980901
1125	ACSM1	-0.980366
1126	RBX1	-0.98033
1127	CPNE2	-0.979383
1128	TTN	-0.979142
1129	XRRA1	-0.979067
1130	TRMT61A	-0.978984
1131	LSG1	-0.978938
1132	CCDC86	-0.97847
1133	STAT4	-0.978275
1134	NDUFA12	-0.977745
1135	PSMD8	-0.977304
1136	OR6F1	-0.976955
1137	TRIAP1	-0.97683
1138	TMEM71	-0.976373
1139	ZNF233	-0.976165
1140	ABCC11	-0.976029
1141	IQCK	-0.975962
1142	LBP	-0.975791
1143	GABRB3	-0.975587
1144	S100A9	-0.975072
1145	CEACAM21	-0.975015
1146	ACTL7B	-0.974706
1147	DDIT4	-0.974616
1148	DIMT1	-0.974454
1149	ZIC1	-0.974147
1150	HCST	-0.974144
1151	RANBP17	-0.973904
1152	NCKAP5	-0.97329
1153	MRPL28	-0.97303
1154	C2CD3	-0.972629
1155	IL12RB1	-0.971858
1156	BMP1	-0.971785
1157	TBX1	-0.971438
1158	PLD3	-0.971339
1159	PRRG4	-0.971259
1160	FPR3	-0.97018
1161	CACNA2D1	-0.969189
1162	IKBKAP	-0.969135
1163	KLK15	-0.968669
1164	TCEA3	-0.968031
1165	LIFR	-0.967908
1166	MINOS1	-0.967598
1167	SBNO2	-0.96751
1168	RILPL1	-0.96731
1169	PPIP5K1	-0.967263
1170	DYNC1H1	-0.967143
1171	TTC30B	-0.966806
1172	PRKCI	-0.966622
1173	HOXD9	-0.966613
1174	LOC440335	-0.965365
1175	SF3B2	-0.965354
1176	AMIGO3	-0.965301
1177	SLC1A4	-0.965191
1178	ALDH1A1	-0.964617
1179	DNAAF3	-0.964504
1180	MSTN	-0.964336
1181	SAFB2	-0.963971
1182	TMEM240	-0.963759
1183	UTS2B	-0.963649
1184	STARD9	-0.963639
1185	MIXL1	-0.963621
1186	C10orf113	-0.963155
1187	INHBA	-0.962936
1188	AIRE	-0.962465
1189	MYO1D	-0.962018
1190	BOK	-0.962013
1191	RAB9B	-0.961932
1192	UTP15	-0.961878
1193	BNC1	-0.961645
1194	OR5F1	-0.961564
1195	ACHE	-0.960253
1196	FRMD3	-0.960047
1197	LY86	-0.959636
1198	OR8H3	-0.959503
1199	STMN2	-0.959156
1200	ALDH1A2	-0.959125
1201	HIST1H2AJ	-0.958995
1202	TPRG1	-0.958935
1203	FAM213A	-0.958901
1204	RBM43	-0.958813
1205	OTOG	-0.958805
1206	SF3B4	-0.958636
1207	OR2T4	-0.958487
1208	ZNHIT1	-0.958162
1209	PPP1R17	-0.95816
1210	C1orf116	-0.958065
1211	POLR2J2	-0.95796
1212	WNK3	-0.957682
1213	IFFO1	-0.957269
1214	CHD5	-0.957082
1215	SLC4A2	-0.956819
1216	SPATA2L	-0.956761
1217	DEFB4A	-0.956604
1218	HCN1	-0.956115
1219	GSTO2	-0.955749
1220	ACOT9	-0.955674
1221	C17orf107	-0.955557
1222	CCDC88A	-0.955421
1223	KDM4E	-0.955236
1224	KBTBD8	-0.95519
1225	LHX4	-0.954362
1226	OR1A1	-0.954341
1227	ZNF440	-0.954076
1228	TMLHE	-0.953665
1229	KIAA0355	-0.953584
1230	TKTL2	-0.953424
1231	RBM17	-0.953386
1232	SUN5	-0.953351
1233	DHRS1	-0.953308
1234	ANKRD13C	-0.952961
1235	MATN4	-0.952674
1236	KAT5	-0.952249
1237	KRT6C	-0.952089
1238	UBE2Q2	-0.952071
1239	TGFBRAP1	-0.952005
1240	TET1	-0.952001
1241	S100B	-0.951862
1242	RNF157	-0.951641
1243	SMIM10	-0.951465
1244	TSPAN16	-0.950968
1245	ETNK2	-0.950751
1246	KCNK2	-0.950565
1247	HNF4G	-0.950407
1248	CYP4Z1	-0.950167
1249	ACVR1C	-0.949948
1250	ACOT13	-0.94986
1251	NCEH1	-0.949592
1252	CDK11A	-0.948716
1253	TRIML1	-0.948477
1254	TMEM47	-0.948354
1255	C15orf39	-0.948209
1256	SLC35B3	-0.948124
1257	MDFI	-0.947286
1258	MRGPRX4	-0.946946
1259	SOCS5	-0.946898
1260	SAC3D1	-0.946418
1261	RAP2A	-0.946194
1262	ZFAND6	-0.946088
1263	AP2B1	-0.945792
1264	SLC44A4	-0.944943
1265	SIX5	-0.944637
1266	HJURP	-0.944248
1267	PTBP3	-0.944157
1268	KIF3C	-0.944087
1269	JMJD4	-0.944076
1270	LATS1	-0.943872
1271	C4orf3	-0.943636
1272	GOLGA5	-0.942829
1273	NFE2L2	-0.942825
1274	CARKD	-0.94242
1275	AIM1	-0.942279
1276	PROKR2	-0.942049
1277	LALBA	-0.941721
1278	MAL	-0.941418
1279	ARHGAP15	-0.941199
1280	MIER1	-0.941092
1281	TMEM65	-0.940958
1282	PRAMEF13	-0.940467
1283	DEFB128	-0.940464
1284	NEU4	-0.940455
1285	HECTD1	-0.940198
1286	GPR157	-0.940043
1287	RAMP2	-0.939656
1288	VBP1	-0.939594
1289	NPAS4	-0.938437
1290	P2RX7	-0.938407
1291	SERTAD4	-0.937938
1292	GYLTL1B	-0.937644
1293	SPIB	-0.937133
1294	NFE2L3	-0.936761
1295	ZC3H4	-0.936509
1296	VAX2	-0.936297
1297	SMC4	-0.936188
1298	ZNF493	-0.9358
1299	ONECUT2	-0.935671
1300	POMP	-0.935658
1301	IMP3	-0.935551
1302	MOB3C	-0.935499
1303	MYADML2	-0.935171
1304	DEFB125	-0.934766
1305	MFAP1	-0.934504
1306	PIGP	-0.934311
1307	GFRA4	-0.933748
1308	KRT36	-0.933743
1309	RAB2B	-0.933714
1310	KRTAP5-4	-0.933305
1311	ZNF227	-0.933186
1312	SLC30A8	-0.932602
1313	PPP1R37	-0.932549
1314	LIMS3	-0.932
1315	TWISTNB	-0.931918
1316	GTF3C3	-0.93185
1317	RASA2	-0.931578
1318	LRRC10B	-0.931083
1319	DTNA	-0.931011
1320	SLCO1B3	-0.930696
1321	CCT3	-0.930035
1322	ATP6V1E1	-0.929575
1323	PNISR	-0.929494
1324	SEC14L4	-0.929086
1325	CEP97	-0.92908
1326	NLRP9	-0.929072
1327	PDLIM5	-0.928993
1328	RBMY1A1	-0.928629
1329	S100A8	-0.928536
1330	EIF3J	-0.928493
1331	XDH	-0.928491
1332	ASIC4	-0.92844
1333	IL11	-0.928184
1334	NEIL2	-0.928156
1335	FSHB	-0.928014
1336	OR4F15	-0.92798
1337	PIWIL4	-0.927937
1338	TRIT1	-0.92778
1339	MACROD2	-0.927772
1340	SPACA4	-0.92726
1341	CALM2	-0.926888
1342	SMIM22	-0.92621
1343	RMI1	-0.926095
1344	OR13C3	-0.926059
1345	OCRL	-0.925428
1346	EXO1	-0.925288
1347	SLC39A1	-0.924975
1348	COG2	-0.924956
1349	UFC1	-0.924803
1350	OGFOD3	-0.924058
1351	UNK	-0.923723
1352	TMEM238	-0.923615
1353	CD5L	-0.923596
1354	PHF21B	-0.923389
1355	ZNF536	-0.923325
1356	KRT7	-0.923077
1357	ACAD8	-0.922988
1358	OR2G3	-0.922761
1359	SPINK9	-0.922234
1360	GPRC5D	-0.921505
1361	SLC7A6OS	-0.920497
1362	ZNF330	-0.920462
1363	HOXC8	-0.920374
1364	CDC34	-0.920186
1365	LONRF3	-0.920011
1366	PHF17	-0.919905
1367	ASNA1	-0.919204
1368	PAPPA2	-0.918809
1369	GLI3	-0.918693
1370	C1orf68	-0.918538
1371	FBXO24	-0.918186
1372	GLT8D1	-0.918167
1373	AP4B1	-0.918165
1374	C19orf54	-0.917909
1375	TMEM52	-0.917652
1376	STAT5B	-0.917605
1377	OR6N1	-0.917575
1378	CDCA3	-0.9175
1379	LRTOMT	-0.917226
1380	DTNB	-0.917037
1381	RBM33	-0.916367
1382	GABBR1	-0.916188
1383	FXYD2	-0.916037
1384	DEFB134	-0.915672
1385	P2RY13	-0.915544
1386	DUSP3	-0.915537
1387	TUBA4A	-0.915479
1388	PAICS	-0.915149
1389	SLC51B	-0.914594
1390	LIPM	-0.914497
1391	RRP15	-0.914419
1392	ADAM8	-0.914074
1393	NUDT14	-0.913842
1394	PTDSS1	-0.913785
1395	HAX1	-0.913384
1396	ARHGAP28	-0.913191
1397	LRIG1	-0.91291
1398	PRDM14	-0.912555
1399	SV2C	-0.912513
1400	C4orf21	-0.912371
1401	CYP3A5	-0.912314
1402	AFF4	-0.911947
1403	XCR1	-0.911622
1404	MARCH7	-0.911374
1405	KLHL31	-0.911368
1406	MASP2	-0.91111
1407	SETD2	-0.911079
1408	SLC9A5	-0.91082
1409	PRR18	-0.910427
1410	LRRC39	-0.90983
1411	RAB36	-0.909586
1412	WTAP	-0.909573
1413	TAF2	-0.909484
1414	C9orf123	-0.909096
1415	DMC1	-0.908922
1416	JOSD2	-0.908907
1417	LRRC8C	-0.908444
1418	PGM5	-0.908223
1419	HNF1B	-0.907929
1420	SLC39A12	-0.907634
1421	HSPA1B	-0.907303
1422	ITPKC	-0.90719
1423	RARRES2	-0.907079
1424	ADAM2	-0.906883
1425	FAM153A	-0.906219
1426	BCAP29	-0.905941
1427	CCDC65	-0.905926
1428	RTN4RL2	-0.905669
1429	COPS7B	-0.905235
1430	LAX1	-0.90523
1431	AGR3	-0.905212
1432	ZNF556	-0.905049
1433	PNO1	-0.904935
1434	STK38	-0.904925
1435	IFITM5	-0.904916
1436	MSC	-0.904913
1437	METTL25	-0.90459
1438	RGS20	-0.904216
1439	SPATS2	-0.903979
1440	ARHGEF3	-0.903853
1441	UEVLD	-0.903614
1442	UFM1	-0.903486
1443	LTB4R	-0.9031
1444	CCDC171	-0.902964
1445	ABCF3	-0.902729
1446	SLX4	-0.902308
1447	TCHHL1	-0.902246
1448	SOX6	-0.90211
1449	PRPF8	-0.902089
1450	CFI	-0.901819
1451	SLC9A1	-0.901605
1452	CARTPT	-0.901057
1453	COX8C	-0.900948
1454	CREB3L3	-0.900808
1455	PPP2R3C	-0.900499
1456	SIPA1L2	-0.900186
1457	TMPRSS11D	-0.900056
1458	ZFAND3	-0.899945
1459	OR10Q1	-0.899861
1460	TAAR9	-0.899575
1461	MAP2K4	-0.899252
1462	ODAM	-0.89925
1463	CD68	-0.899192
1464	PRMT8	-0.899185
1465	SETD8	-0.898974
1466	HIP1R	-0.898538
1467	TAF1	-0.898502
1468	SRPK2	-0.89817
1469	KIAA1462	-0.898107
1470	STPG1	-0.898103
1471	ANP32B	-0.89767
1472	YIPF2	-0.897521
1473	ZBTB43	-0.897514
1474	HAS2	-0.896744
1475	SPP1	-0.896321
1476	MTMR9	-0.895779
1477	OR5D16	-0.89534
1478	ALG8	-0.894917
1479	CD72	-0.89466
1480	GALP	-0.894611
1481	CDKN1A	-0.894229
1482	ARPC2	-0.893943
1483	MYCN	-0.893767
1484	CATSPERD	-0.892693
1485	ZNF461	-0.892502
1486	RBM3	-0.891904
1487	SCN1B	-0.891336
1488	DEFB107A	-0.890985
1489	LYSMD1	-0.890817
1490	NOMO1	-0.890816
1491	PSMA5	-0.89034
1492	SNX13	-0.890032
1493	SLC34A1	-0.889659
1494	C14orf159	-0.88916
1495	COL6A5	-0.888643
1496	DDX11	-0.888529
1497	SMEK2	-0.888239
1498	CSF2	-0.888105
1499	RBM38	-0.888018
1500	CACNA1B	-0.887984
1501	MYOZ3	-0.88795
1502	MAP2K3	-0.887935
1503	C7orf33	-0.887785
1504	CYP11B2	-0.887741
1505	PHLDB3	-0.887467
1506	KDM3A	-0.886991
1507	ZNF148	-0.886747
1508	G3BP1	-0.886613
1509	FAM184B	-0.886535
1510	NRAP	-0.885796
1511	OR4S1	-0.885784
1512	CCDC101	-0.88566
1513	SHROOM2	-0.885139
1514	MIER3	-0.884947
1515	MRPS23	-0.884498
1516	DNAJC7	-0.884252
1517	BTG2	-0.884153
1518	AMFR	-0.883926
1519	KLHDC1	-0.883488
1520	LRRC42	-0.883254
1521	C20orf173	-0.883228
1522	FAXDC2	-0.883085
1523	FAM104A	-0.883074
1524	NDUFAF3	-0.882836
1525	SERHL2	-0.882584
1526	ISOC1	-0.881858
1527	FAM168A	-0.881475
1528	SNTB1	-0.88126
1529	MTFR1L	-0.880655
1530	C3orf22	-0.880437
1531	APOC4	-0.880138
1532	UBAC2	-0.880011
1533	TCP10L2	-0.879961
1534	ITGA1	-0.879928
1535	PRRT4	-0.87957
1536	C17orf104	-0.879559
1537	APLF	-0.879007
1538	C1orf86	-0.878925
1539	ALKBH6	-0.878821
1540	KRTAP19-7	-0.878731
1541	DCAF12L2	-0.878342
1542	GAGE1	-0.878169
1543	MICU2	-0.878008
1544	POMGNT2	-0.877801
1545	ZNF37A	-0.87763
1546	CLCN5	-0.87763
1547	FLAD1	-0.877511
1548	FBXL2	-0.877372
1549	PLEKHF1	-0.877327
1550	SLC25A41	-0.877186
1551	TOP1	-0.877108
1552	PURB	-0.87686
1553	DCTN5	-0.875974
1554	STRAP	-0.875934
1555	PLRG1	-0.874989
1556	ITGB2	-0.874932
1557	MFAP3	-0.874804
1558	PHF20	-0.874703
1559	RGS9	-0.874502
1560	SCML4	-0.87389
1561	MYO1E	-0.873614
1562	CYP27B1	-0.873339
1563	SLCO2A1	-0.873283
1564	CXCL13	-0.873171
1565	USP17L1P	-0.873158
1566	PFDN1	-0.873153
1567	PCYOX1L	-0.873123
1568	MTERF	-0.872744
1569	MCC	-0.872684
1570	TSPAN11	-0.87233
1571	C6orf7	-0.872242
1572	PAPLN	-0.872094
1573	TBC1D4	-0.871932
1574	SLC24A2	-0.871388
1575	SLC7A8	-0.871292
1576	TFAP2C	-0.871061
1577	RGP1	-0.87103
1578	LRCH3	-0.870469
1579	MTHFD2L	-0.870278
1580	KAAG1	-0.870133
1581	CLEC4F	-0.86987
1582	CDC20B	-0.869776
1583	OSTC	-0.869757
1584	C14orf1	-0.86946
1585	CLEC18A	-0.869163
1586	HNRNPR	-0.869069
1587	LHX6	-0.868883
1588	SSX2IP	-0.868423
1589	SLC15A1	-0.866582
1590	AHSA2	-0.866561
1591	TNFAIP8	-0.866549
1592	ABHD8	-0.8664
1593	C1orf234	-0.866336
1594	PABPC4	-0.865942
1595	GPI	-0.865928
1596	SCT	-0.865807
1597	POU4F2	-0.865652
1598	HN1	-0.864915
1599	KCNH4	-0.864763
1600	UCK1	-0.864708
1601	SELT	-0.863872
1602	THEM6	-0.863513
1603	TBC1D16	-0.863295
1604	GIT1	-0.863264
1605	SCUBE3	-0.863178
1606	PNN	-0.862837
1607	PTK7	-0.862473
1608	UROS	-0.862366
1609	SSC5D	-0.862068
1610	ZNF737	-0.861931
1611	PTPN21	-0.861877
1612	TNFAIP3	-0.861714
1613	SSH3	-0.861627
1614	IFIT2	-0.861536
1615	ANP32D	-0.861376
1616	ADCY2	-0.861321
1617	CLDND2	-0.86127
1618	OR14I1	-0.860634
1619	MTF1	-0.860498
1620	MYBL2	-0.860429
1621	SLC47A2	-0.860225
1622	SLC3A1	-0.860195
1623	SHISA3	-0.860156
1624	SMARCA2	-0.859751
1625	DMRT3	-0.859684
1626	RPUSD4	-0.859586
1627	RERGL	-0.859522
1628	NMNAT1	-0.859244
1629	ACRV1	-0.859035
1630	UBE2E1	-0.858939
1631	GADL1	-0.858527
1632	KRTAP12-2	-0.85841
1633	SSB	-0.85829
1634	PCGF3	-0.857872
1635	OR5H1	-0.857654
1636	SOWAHD	-0.857646
1637	TBRG1	-0.857496
1638	SYTL2	-0.857411
1639	ASB10	-0.857183
1640	NTF4	-0.857171
1641	CDC16	-0.857088
1642	C4BPA	-0.856966
1643	ENHO	-0.856924
1644	RFTN2	-0.856894
1645	CCDC103	-0.856726
1646	CCBL2	-0.856416
1647	CCNI	-0.856371
1648	PSKH2	-0.855846
1649	TRMT1L	-0.85576
1650	LZTFL1	-0.855656
1651	SERP1	-0.855441
1652	MAP2K2	-0.855315
1653	OR6Y1	-0.854805
1654	TTYH2	-0.854797
1655	OR2T6	-0.854625
1656	RAX	-0.854576
1657	C19orf77	-0.854398
1658	DDX19A	-0.853991
1659	LRRC4	-0.853985
1660	SGSM2	-0.853982
1661	CCDC87	-0.853916
1662	GPRC5C	-0.853825
1663	PSMF1	-0.853784
1664	KRTAP6-2	-0.853283
1665	TTC28	-0.853034
1666	CALCOCO2	-0.852878
1667	RSL24D1	-0.852834
1668	CSRP2	-0.852773
1669	LOC100144595	-0.851764
1670	TTF1	-0.851755
1671	MEPCE	-0.851672
1672	JHDM1D	-0.851501
1673	CDH6	-0.851399
1674	BANP	-0.851347
1675	ULK2	-0.851271
1676	PYGM	-0.851072
1677	C7	-0.851045
1678	ADCY6	-0.850994
1679	TRANK1	-0.85089
1680	BANF2	-0.850692
1681	ALPL	-0.850679
1682	C17orf77	-0.850293
1683	ZHX1	-0.850084
1684	PEAR1	-0.849386
1685	CEACAM1	-0.849384
1686	FAM115A	-0.849196
1687	MARCKSL1	-0.849069
1688	SPEM1	-0.84881
1689	PIK3R1	-0.848054
1690	WFDC10A	-0.847468
1691	CCDC40	-0.847123
1692	NABP2	-0.846871
1693	GPRC5B	-0.846693
1694	RBM19	-0.84642
1695	NPFFR1	-0.846301
1696	OR2H1	-0.846226
1697	WDR74	-0.846152
1698	DUSP1	-0.845993
1699	ALDH5A1	-0.845944
1700	ENPEP	-0.845666
1701	LMOD3	-0.845652
1702	SMCR9	-0.844868
1703	BLOC1S6	-0.84485
1704	C12orf5	-0.844846
1705	SLC1A6	-0.844758
1706	PRPH	-0.844654
1707	LRIT3	-0.844168
1708	GGT5	-0.844005
1709	CDR2L	-0.842988
1710	RAB27B	-0.84236
1711	ARPC1A	-0.84218
1712	MRGPRG	-0.841837
1713	LHFPL4	-0.841403
1714	CHCHD10	-0.84051
1715	TRIP6	-0.840279
1716	BAHCC1	-0.840206
1717	USP48	-0.839882
1718	HINT3	-0.839654
1719	SCN10A	-0.839637
1720	FUCA1	-0.839372
1721	TEN1	-0.838871
1722	POLL	-0.838808
1723	GDAP1	-0.838483
1724	SPATA18	-0.838425
1725	C17orf70	-0.83826
1726	UGT2B10	-0.838198
1727	PIN4	-0.838083
1728	CLDN15	-0.837965
1729	ZMIZ2	-0.83784
1730	RNASEH2C	-0.837765
1731	ZMYND11	-0.83768
1732	FAM124B	-0.837679
1733	TACR2	-0.837437
1734	SPZ1	-0.837199
1735	CDKL5	-0.836919
1736	LOC643355	-0.836839
1737	UBAP1L	-0.83672
1738	GPR101	-0.836401
1739	LCTL	-0.836189
1740	IRF9	-0.835809
1741	RBBP5	-0.835754
1742	APBB2	-0.835562
1743	CXorf66	-0.835511
1744	RAD21	-0.835418
1745	ASB9	-0.835376
1746	ODF4	-0.834775
1747	OR52W1	-0.834634
1748	PDE1A	-0.834631
1749	COTL1	-0.834415
1750	DRAM2	-0.833593
1751	ADAMTSL5	-0.833231
1752	CNGA2	-0.833168
1753	SAMD3	-0.833101
1754	KCNH7	-0.832625
1755	MED4	-0.83252
1756	PEX11G	-0.83236
1757	MYBL1	-0.832288
1758	CACFD1	-0.832019
1759	KCNA3	-0.831984
1760	CYP21A2	-0.831875
1761	DHRS11	-0.831865
1762	WDR70	-0.831816
1763	IL1RAPL2	-0.831592
1764	HPDL	-0.83143
1765	MAGEE2	-0.831331
1766	MLL5	-0.831169
1767	TEX10	-0.831153
1768	FAM218A	-0.831051
1769	NOS3	-0.83099
1770	FAM149B1	-0.830794
1771	METTL11B	-0.830581
1772	WDR19	-0.830364
1773	RILP	-0.830241
1774	ZFHX3	-0.830052
1775	UBE2D1	-0.829771
1776	RBL2	-0.82951
1777	COL18A1	-0.829199
1778	GRIK5	-0.829134
1779	ADCY1	-0.829043
1780	BCL11B	-0.828766
1781	ID2	-0.828727
1782	ART4	-0.828704
1783	CALHM2	-0.828699
1784	S100A4	-0.828437
1785	ZNF541	-0.828227
1786	GNG5	-0.8276
1787	ZNF816	-0.827381
1788	GALNT14	-0.827212
1789	ZFYVE19	-0.826665
1790	ZNF35	-0.826278
1791	DNAH10	-0.825944
1792	APOBR	-0.825813
1793	CD79B	-0.825733
1794	F5	-0.825669
1795	MBTPS2	-0.825599
1796	PRKAG2	-0.825587
1797	ROPN1L	-0.825406
1798	IL12A	-0.825367
1799	POLR3G	-0.825236
1800	IL24	-0.824672
1801	TINF2	-0.824526
1802	PASD1	-0.824495
1803	VPS39	-0.824365
1804	TULP3	-0.824335
1805	CHRND	-0.823881
1806	FAM205A	-0.823534
1807	ABHD16A	-0.823474
1808	TLR9	-0.82301
1809	CDC14B	-0.822907
1810	SNAPIN	-0.822827
1811	GAMT	-0.822824
1812	CNST	-0.822788
1813	ZNF134	-0.822709
1814	MSL1	-0.82237
1815	KCNK18	-0.822133
1816	CCK	-0.82205
1817	TLE2	-0.821889
1818	VGF	-0.82153
1819	TRPV5	-0.821153
1820	CSTA	-0.821148
1821	C1D	-0.820263
1822	PECR	-0.819571
1823	CDC123	-0.819468
1824	UBE2U	-0.819339
1825	ANKRD2	-0.819216
1826	LRCH1	-0.819061
1827	PABPC5	-0.819049
1828	DMRTA2	-0.818962
1829	RPAP1	-0.818153
1830	CCDC148	-0.818075
1831	GNAT3	-0.817974
1832	LPIN3	-0.817887
1833	RPP40	-0.817598
1834	PYGB	-0.81755
1835	G3BP2	-0.817535
1836	C16orf78	-0.816665
1837	PRKD3	-0.816517
1838	JPH1	-0.815875
1839	ACER2	-0.815797
1840	GCNT7	-0.81577
1841	TECRL	-0.815742
1842	DENND4C	-0.815724
1843	OLIG3	-0.815702
1844	PPP1R1A	-0.815199
1845	TAF4B	-0.815132
1846	PRR9	-0.814551
1847	15-Sep	-0.814515
1848	NUP88	-0.814414
1849	OSBPL2	-0.81441
1850	NPHP3	-0.814365
1851	RB1CC1	-0.814302
1852	PCDHB16	-0.814069
1853	EDC3	-0.81392
1854	FANCD2	-0.813853
1855	LGALS4	-0.813667
1856	EPB41L4A	-0.813663
1857	INF2	-0.813633
1858	NCOR1	-0.813301
1859	LRRC18	-0.813141
1860	FAM104B	-0.812832
1861	OMP	-0.812697
1862	FAM25A	-0.812594
1863	PAX6	-0.812453
1864	SPATA31A1	-0.812341
1865	MIS18BP1	-0.812215
1866	ELP2	-0.812142
1867	DCAF7	-0.812044
1868	DDX5	-0.811969
1869	LNX1	-0.81178
1870	RCBTB2	-0.811718
1871	SIGLEC11	-0.811395
1872	C16orf11	-0.811312
1873	CCM2	-0.811226
1874	H2AFZ	-0.811068
1875	HSPA9	-0.810842
1876	INO80C	-0.810735
1877	GSTA4	-0.81064
1878	ULBP2	-0.810362
1879	IGF2BP1	-0.810335
1880	OCIAD2	-0.810333
1881	PPFIA1	-0.810286
1882	CCDC23	-0.810246
1883	KPNA2	-0.810167
1884	SPSB1	-0.809384
1885	ARRB2	-0.809242
1886	FLT3LG	-0.809159
1887	WDR63	-0.809116
1888	FAM96B	-0.808984
1889	KPTN	-0.808922
1890	CLPTM1L	-0.808745
1891	ELOVL3	-0.808437
1892	TBCD	-0.808314
1893	BMPR1A	-0.808269
1894	DPYD	-0.808097
1895	TTC39A	-0.807662
1896	API5	-0.807392
1897	C15orf54	-0.807353
1898	VPS9D1	-0.807181
1899	RPL28	-0.807006
1900	SH3GLB2	-0.806801
1901	UBE2L6	-0.806693
1902	FLT4	-0.80663
1903	BCL2L1	-0.806266
1904	MS4A12	-0.80623
1905	IGHMBP2	-0.80617
1906	ARRDC4	-0.805982
1907	CHGA	-0.805889
1908	ZNF655	-0.805885
1909	NUP54	-0.805813
1910	IFLTD1	-0.80578
1911	MBD3	-0.805492
1912	ZNF526	-0.805086
1913	UGT1A1	-0.804867
1914	FAM167A	-0.804818
1915	USP11	-0.804621
1916	AHRR	-0.804565
1917	GABPB1	-0.804197
1918	NCOA6	-0.803869
1919	DPY30	-0.803796
1920	ASB16	-0.803563
1921	LOC100132247	-0.803404
1922	SLC17A6	-0.803282
1923	GXYLT2	-0.803269
1924	C1QTNF1	-0.803174
1925	IK	-0.803132
1926	SBK1	-0.803122
1927	C1orf27	-0.803067
1928	ERMP1	-0.802721
1929	KIAA1407	-0.802147
1930	OR10A3	-0.802139
1931	STK32A	-0.802116
1932	ERICH1	-0.80195
1933	ISCA2	-0.801877
1934	ABCD1	-0.801816
1935	DNAJC28	-0.801814
1936	GALE	-0.801786
1937	GTSE1	-0.801721
1938	SLC18A3	-0.801637
1939	GUCY1B3	-0.801603
1940	ACADS	-0.800907
1941	ARL14EP	-0.800869
1942	NAPA	-0.800681
1943	TIMM10	-0.800615
1944	SOD3	-0.800297
1945	TMEM244	-0.800256
1946	DACH1	-0.800254
1947	ZNF516	-0.799977
1948	PLA2G10	-0.799887
1949	SORBS1	-0.799639
1950	PROCR	-0.799472
1951	SORL1	-0.799148
1952	CDH19	-0.79906
1953	VPS37C	-0.798579
1954	CCDC85A	-0.79846
1955	HOXA7	-0.798437
1956	ZNHIT6	-0.798217
1957	KISS1R	-0.797567
1958	SEMG1	-0.796967
1959	RRP8	-0.796895
1960	MOV10	-0.796427
1961	FAM98A	-0.796145
1962	ARL11	-0.795968
1963	RNF38	-0.795851
1964	FAM166B	-0.795794
1965	ZNF721	-0.795696
1966	OR51I1	-0.795625
1967	NT5E	-0.795471
1968	TCP11X2	-0.79542
1969	DDX1	-0.795371
1970	LOC100506422	-0.795233
1971	POLD4	-0.794965
1972	PDSS2	-0.794564
1973	SHH	-0.794403
1974	CDH12	-0.794308
1975	LRRC8D	-0.794238
1976	WIPI2	-0.794033
1977	BACE2	-0.793927
1978	ERN2	-0.79365
1979	BTBD16	-0.793188
1980	C19orf45	-0.793104
1981	DEDD2	-0.792592
1982	DEFB113	-0.792398
1983	JPH2	-0.791341
1984	ATP6V1D	-0.790879
1985	DBH	-0.790744
1986	AGO3	-0.790704
1987	TMEM200B	-0.790389
1988	C2orf40	-0.789976
1989	HLA-DRB1	-0.789887
1990	RGL1	-0.789832
1991	YY1	-0.789676
1992	BCO2	-0.789639
1993	HPX	-0.78957
1994	TMEM178A	-0.789502
1995	FBXW10	-0.789307
1996	NFIL3	-0.789296
1997	FAM188B	-0.789162
1998	CCDC177	-0.788968
[truncated: 8,391 more rows]

## Sheet: Table S2
Supplementary Table S2: The CRISPR score for each gene in negative genome-wide CRISPR/Cas9 screening in vivo
Rank	Gene symbol	CRISPR score
1	BTN1A1	-2.2403
2	DHX40	-2.10622
3	RMI1	-2.05064
4	CDK1	-1.89479
5	FAM217B	-1.85662
6	MPV17	-1.83736
7	LAYN	-1.83193
8	SPOP	-1.77249
9	OR4E2	-1.76902
10	SQRDL	-1.7585
11	MTTP	-1.75759
12	CST9	-1.73853
13	NMNAT3	-1.73261
14	TMEM33	-1.70997
15	LMF2	-1.70639
16	PLK1	-1.67784
17	CENPC1	-1.6572
18	CENPJ	-1.65079
19	LETMD1	-1.64512
20	NLRC3	-1.63647
21	OR11H6	-1.63632
22	SLC34A3	-1.61356
23	HOXC6	-1.59981
24	GSAP	-1.59592
25	C12orf75	-1.59132
26	NFYB	-1.5881
27	KIAA1467	-1.56756
28	TMEM67	-1.55995
29	GRID2IP	-1.5465
30	HCRTR1	-1.54517
31	CDC25B	-1.5422
32	XRCC3	-1.5412
33	CLDN5	-1.54095
34	GMEB1	-1.54033
35	ZNF227	-1.53519
36	CALD1	-1.53206
37	DCLK3	-1.53137
38	SOX11	-1.51834
39	HOOK2	-1.51799
40	PIPOX	-1.50795
41	PARVA	-1.50645
42	C9orf66	-1.50099
43	C1orf95	-1.49709
44	PTCHD3	-1.49499
45	GAS1	-1.48068
46	OR51B5	-1.4803
47	IDH3B	-1.47692
48	TBC1D23	-1.47436
49	CHEK2	-1.46959
50	CHST6	-1.4637
51	ZNF134	-1.4593
52	GPR3	-1.45768
53	ETFA	-1.44885
54	MAGOHB	-1.44849
55	YIF1B	-1.44605
56	MAGED1	-1.43971
57	EBNA1BP2	-1.43737
58	EGR4	-1.422
59	SEPHS2	-1.41961
60	C7orf71	-1.41933
61	S100G	-1.41873
62	ZSCAN23	-1.41496
63	KRTAP9-6	-1.41456
64	SLC38A8	-1.41426
65	TAOK1	-1.4131
66	TMEM38A	-1.41235
67	OIT3	-1.40743
68	ZNF268	-1.40531
69	MAGEB17	-1.40385
70	OR8K3	-1.40362
71	PPP4C	-1.40327
72	TMEM101	-1.40228
73	SUV39H2	-1.40189
74	GPX1	-1.39799
75	TSPAN12	-1.39449
76	PNPLA3	-1.39417
77	C12orf42	-1.39414
78	PRMT2	-1.38531
79	ATG2B	-1.38238
80	MAP3K4	-1.3815
81	METTL18	-1.37447
82	MRPS10	-1.37393
83	CNTRL	-1.37343
84	TUSC1	-1.37317
85	ECI2	-1.37061
86	ART1	-1.36852
87	SUZ12	-1.36801
88	RNF38	-1.36455
89	CPA2	-1.36215
90	RBM26	-1.36195
91	C15orf48	-1.36144
92	ARV1	-1.36017
93	TMEM212	-1.35462
94	NXF3	-1.35087
95	PLA2G2D	-1.34907
96	OR6K3	-1.34591
97	SFTA3	-1.34435
98	VN1R4	-1.34417
99	TSPAN16	-1.34353
100	HPS3	-1.34339
101	ZNF695	-1.34188
102	ANKRD29	-1.34153
103	ABCB10	-1.33799
104	FAM3B	-1.33657
105	MTSS1	-1.33482
106	LSM6	-1.32926
107	NLGN4X	-1.32882
108	ARHGAP44	-1.32771
109	SPRED2	-1.32547
110	LPXN	-1.32525
111	RFX4	-1.32262
112	NPHP4	-1.32225
113	XAB2	-1.32146
114	PARD6B	-1.32026
115	CRP	-1.31889
116	CYP2E1	-1.31798
117	ZBTB8B	-1.31357
118	RASGRP2	-1.31242
119	IL27	-1.31016
120	DCUN1D1	-1.30903
121	SYNGR1	-1.30713
122	TAS2R42	-1.30626
123	HDAC6	-1.30585
124	METRN	-1.30273
125	KCMF1	-1.29992
126	SLC25A22	-1.29879
127	ZFP14	-1.29712
128	ITM2B	-1.29564
129	DCUN1D5	-1.29556
130	SPINT1	-1.29442
131	NUDCD1	-1.28865
132	FEN1	-1.28845
133	WDR7	-1.28704
134	BATF	-1.28581
135	KRTAP6-1	-1.28559
136	PPP1R3G	-1.28486
137	TFAP2A	-1.28416
138	MTHFD2	-1.28343
139	DAZL	-1.28131
140	GEM	-1.28131
141	PRSS54	-1.27902
142	PLBD2	-1.27744
143	TTC17	-1.27667
144	TPT1	-1.27328
145	PLAC4	-1.26815
146	KIF3A	-1.26772
147	SRRM5	-1.26535
148	DRG1	-1.26503
149	TSR2	-1.26477
150	C1orf198	-1.261
151	WDR35	-1.26052
152	DNAJC24	-1.25704
153	LTN1	-1.25653
154	WDR72	-1.25567
155	BBS4	-1.2539
156	SLC25A10	-1.25263
157	SPIB	-1.25201
158	ZBTB24	-1.25172
159	HIPK3	-1.24904
160	CHST2	-1.24863
161	PIAS3	-1.24772
162	NINJ1	-1.24382
163	FEM1C	-1.24218
164	TMCO2	-1.24018
165	ZNF696	-1.23895
166	RARG	-1.2388
167	STPG1	-1.23846
168	CX3CR1	-1.23696
169	VIL1	-1.23672
170	PAM	-1.23622
171	RGCC	-1.23563
172	PCGF5	-1.23516
173	TMEM99	-1.23157
174	ANKFN1	-1.23039
175	HGFAC	-1.22975
176	RAB15	-1.22957
177	CYTH1	-1.22954
178	ARSD	-1.22755
179	C1orf53	-1.22448
180	IFT57	-1.22422
181	CCNYL1	-1.22407
182	TUBA3C	-1.22315
183	C5orf58	-1.22275
184	OR1E1	-1.22212
185	TCF24	-1.22182
186	RRM2	-1.22066
187	NDUFA8	-1.2204
188	KIF22	-1.22023
189	LRRC42	-1.21856
190	LARP1B	-1.21812
191	ARNTL2	-1.21708
192	ZNF175	-1.21682
193	C6orf58	-1.21614
194	ATP5J2	-1.21595
195	UNC13D	-1.21559
196	PTMS	-1.21508
197	UQCRC2	-1.21333
198	SLC25A26	-1.21239
199	LIAS	-1.21232
200	DHH	-1.20881
201	TSR1	-1.20667
202	ETAA1	-1.20368
203	FAM184B	-1.20329
204	CH25H	-1.20264
205	LPAR5	-1.20236
206	UPF3A	-1.20228
207	CETN2	-1.20023
208	RSRC2	-1.19959
209	DDX1	-1.19934
210	C4orf27	-1.1991
211	POLR3D	-1.19769
212	JAM3	-1.19753
213	NDUFB7	-1.19688
214	PXDN	-1.19619
215	UGDH	-1.19603
216	LRRC8B	-1.19517
217	OR2L3	-1.19196
218	LIF	-1.19106
219	KRTAP19-7	-1.1906
220	MMP24	-1.19004
221	BSND	-1.18986
222	APIP	-1.18854
223	PROS1	-1.18753
224	CMPK2	-1.18687
225	TEX22	-1.18666
226	ITIH1	-1.18632
227	IFI27	-1.18605
228	FBXO32	-1.18488
229	KRTAP19-5	-1.18463
230	SUCLG2	-1.18203
231	FCN1	-1.17939
232	PTPRF	-1.17822
233	SLC43A1	-1.17508
234	UBE2D2	-1.17505
235	C1orf56	-1.17479
236	ZBTB33	-1.1746
237	TRIM40	-1.17397
238	GPR17	-1.17394
239	OR52I1	-1.17377
240	ZFP36	-1.17281
241	IL34	-1.17094
242	DSPP	-1.16875
243	UBE2H	-1.16695
244	SOWAHC	-1.16672
245	PAK6	-1.16664
246	PLS3	-1.16619
247	GSE1	-1.16608
248	GSN	-1.16525
249	KRTAP9-7	-1.164
250	PPP5D1	-1.16311
251	CSNK2A3	-1.16297
252	RPS5	-1.16186
253	ALDH18A1	-1.1615
254	OR10J1	-1.16114
255	KIF25	-1.16065
256	NLRC4	-1.15949
257	GLTSCR1	-1.15935
258	OR2T33	-1.15931
259	TNNC2	-1.15843
260	UFD1L	-1.15815
261	MAD2L1	-1.15786
262	COX6C	-1.15733
263	SLC2A4RG	-1.15576
264	USP10	-1.15508
265	ZNF419	-1.1548
266	TLR3	-1.15464
267	HOXB2	-1.15462
268	C14orf183	-1.15281
269	SLC4A2	-1.15236
270	FSCN2	-1.15159
271	AHDC1	-1.14997
272	PRSS55	-1.14786
273	PSMD9	-1.14751
274	PRR18	-1.14707
275	QPCTL	-1.14658
276	C14orf169	-1.14632
277	ZUFSP	-1.14616
278	IGSF11	-1.1459
279	C4orf51	-1.14555
280	C11orf85	-1.14553
281	PTPRB	-1.14482
282	WISP3	-1.14405
283	GABRG3	-1.14372
284	ABHD16B	-1.14301
285	RSL1D1	-1.14277
286	UNC5B	-1.14273
287	SNX5	-1.14097
288	MUM1L1	-1.14048
289	RTP3	-1.13907
290	TSFM	-1.13884
291	STAC2	-1.13873
292	GALNT6	-1.13706
293	ZBTB9	-1.13613
294	SLC16A5	-1.1354
295	CMTR1	-1.1342
296	THY1	-1.13305
297	TMEM41B	-1.13256
298	TAF6L	-1.13182
299	AK1	-1.13002
300	BMP15	-1.12829
301	KMT2A	-1.12828
302	APOL5	-1.12824
303	PRUNE	-1.1277
304	KCNK1	-1.12624
305	PRRC2C	-1.12604
306	FAM169A	-1.12558
307	KLK13	-1.12392
308	EFTUD1	-1.12388
309	RPL3L	-1.12382
310	CWC22	-1.12358
311	INSL5	-1.12308
312	IL6R	-1.12297
313	GSKIP	-1.12231
314	HNRNPK	-1.12124
315	SDR16C5	-1.12068
316	TRAF7	-1.12043
317	AP5B1	-1.12038
318	KIAA0947	-1.12031
319	HS3ST4	-1.11976
320	C12orf74	-1.11815
321	BPIFB4	-1.11807
322	KRTAP4-7	-1.11713
323	SCNN1A	-1.11673
324	FAM78A	-1.11601
325	TIAL1	-1.11583
326	MST4	-1.11513
327	TIRAP	-1.11493
328	PPP3CB	-1.11492
329	MMP14	-1.11481
330	PDE6B	-1.11424
331	MYOD1	-1.1134
332	ASIC5	-1.11235
333	ATP10D	-1.11224
334	RSAD1	-1.11216
335	TLX2	-1.11174
336	ATP12A	-1.11138
337	LMNA	-1.1111
338	CYP39A1	-1.1111
339	APOC1	-1.11011
340	TMEM132B	-1.1092
341	LRRC66	-1.10919
342	MARVELD2	-1.10801
343	ADAT1	-1.10707
344	TMEM106C	-1.1058
345	MTMR4	-1.10545
346	FRZB	-1.10511
347	EIF3C	-1.10472
348	RAD50	-1.10454
349	NUS1	-1.1045
350	SPATA20	-1.10339
351	FBXO39	-1.10335
352	CSRNP2	-1.10324
353	AZU1	-1.10315
354	LSMEM1	-1.10284
355	OR4K13	-1.10236
356	SEZ6	-1.102
357	PIK3IP1	-1.1017
358	SPICE1	-1.10101
359	APBB2	-1.10037
360	ATP6V1E1	-1.10033
361	MAGEA10-MAGEA5	-1.09982
362	ZFAND5	-1.09852
363	PTPRK	-1.09849
364	ADD3	-1.09729
365	TCEAL3	-1.09698
366	GPR85	-1.0964
367	MED10	-1.0958
368	CTPS1	-1.09555
369	TCF25	-1.09429
370	RHOXF1	-1.09235
371	MAP4K2	-1.09214
372	TRIM25	-1.09213
373	OR51A7	-1.09202
374	RAB37	-1.09201
375	MKL1	-1.09197
376	OR10H2	-1.09173
377	ORC2	-1.09148
378	ABCA8	-1.09121
379	ECM1	-1.08964
380	SKP2	-1.08961
381	EPB41L3	-1.08885
382	RAB6C	-1.08831
383	RAB19	-1.08746
384	MS4A5	-1.08727
385	CAMSAP2	-1.08672
386	SPINK14	-1.08634
387	MMP11	-1.08613
388	PUF60	-1.08613
389	OR4D11	-1.08567
390	ZNF140	-1.08529
391	KIAA1429	-1.08481
392	EDNRA	-1.084
393	KRT6C	-1.08394
394	SPERT	-1.08367
395	ZNF439	-1.0829
396	RNF144A	-1.08211
397	CNBD2	-1.08182
398	KIF1A	-1.08142
399	TUBB2A	-1.08102
400	SPANXN1	-1.0807
401	ZKSCAN8	-1.08005
402	TBC1D31	-1.07953
403	TRDMT1	-1.07902
404	TAS2R50	-1.07897
405	HIST2H3D	-1.07872
406	RELN	-1.07787
407	C6orf136	-1.07754
408	NUCB1	-1.07751
409	ZBTB39	-1.07709
410	YIPF2	-1.07667
411	SPRY1	-1.07517
412	SNX4	-1.07345
413	TMEM45A	-1.0734
414	OR2G6	-1.07328
415	PCNXL3	-1.07308
416	PMPCA	-1.07259
417	MTHFD2L	-1.07239
418	MYLK	-1.07232
419	PRKACA	-1.07216
420	C4A	-1.07166
421	ESRRA	-1.07093
422	GIPC1	-1.07054
423	LYRM2	-1.0704
424	CLDN4	-1.06963
425	EDF1	-1.06934
426	ANO3	-1.06866
427	NNT	-1.06824
428	ANAPC10	-1.06813
429	SAP18	-1.06792
430	DNAJC21	-1.06786
431	SPATA19	-1.06734
432	AIMP2	-1.06618
433	MTMR14	-1.06581
434	AGXT2	-1.06509
435	MOSPD1	-1.06439
436	KLHL41	-1.06434
437	ZNF648	-1.06397
438	GPC5	-1.0636
439	SMIM15	-1.06269
440	PHF23	-1.06256
441	ADIPOR2	-1.06083
442	FAM13A	-1.06054
443	FLJ25363	-1.06014
444	EVA1B	-1.05875
445	WDR54	-1.05784
446	CLDN6	-1.05651
447	MNF1	-1.05598
448	RERE	-1.05577
449	IL36A	-1.05485
450	KRT3	-1.05481
451	C2orf72	-1.05448
452	KCNJ14	-1.05282
453	POT1	-1.05232
454	FRMPD4	-1.05221
455	GTSF1	-1.05019
456	PPM1A	-1.05011
457	OR6C4	-1.05007
458	IGF1R	-1.04983
459	LGMN	-1.04975
460	NDUFA13	-1.04905
461	COG3	-1.04882
462	LPPR2	-1.04855
463	ABHD14A	-1.04729
464	NUAK1	-1.04657
465	NMRAL1	-1.04499
466	LRRC70	-1.04454
467	RTKN2	-1.04203
468	SMC4	-1.04194
469	CSMD2	-1.04182
470	SMN1	-1.04082
471	ACRC	-1.04079
472	TEX13B	-1.03997
473	GCNT3	-1.03962
474	KCNJ11	-1.03951
475	CCNA1	-1.03916
476	TLE4	-1.03865
477	MPZL2	-1.03842
478	NRAP	-1.03821
479	CNGA2	-1.0373
480	ADD1	-1.03715
481	TSPYL5	-1.03707
482	RPL12	-1.03681
483	P2RY1	-1.03574
484	SEC23B	-1.03517
485	XRCC1	-1.03456
486	PTPRE	-1.03382
487	WNT10A	-1.03305
488	PIANP	-1.0326
489	PRCP	-1.03254
490	NR1I3	-1.03243
491	SLPI	-1.03176
492	ACAD11	-1.03095
493	STXBP6	-1.03065
494	STRIP1	-1.03038
495	MEFV	-1.03019
496	PLSCR3	-1.03017
497	TRHDE	-1.03009
498	MKLN1	-1.02966
499	LHX2	-1.02963
500	CHSY1	-1.02919
501	CD8B	-1.02906
502	LCK	-1.02895
503	COX17	-1.02876
504	SLC22A18	-1.02845
505	TMEM252	-1.02806
506	OR2S2	-1.02722
507	BCMO1	-1.02718
508	ZNF75A	-1.02717
509	RNF151	-1.02713
510	LRSAM1	-1.02697
511	MED11	-1.02627
512	USP34	-1.02568
513	SPATA25	-1.02558
514	TMEM74B	-1.02546
515	IQCF2	-1.02537
516	RFC4	-1.0252
517	FAM134C	-1.02464
518	ROMO1	-1.02337
519	SPIN3	-1.02254
520	OLIG2	-1.02197
521	DDIT4	-1.02152
522	GLIS2	-1.0214
523	ATPAF1	-1.02085
524	CELA3B	-1.02055
525	FGF4	-1.02047
526	AHSA1	-1.01983
527	ZNF106	-1.01961
528	ARHGAP19	-1.01881
529	PRDM14	-1.01861
530	C9orf139	-1.01853
531	TXLNA	-1.01816
532	CDK10	-1.01756
533	GPR119	-1.01739
534	TCF21	-1.0165
535	ARHGEF6	-1.01607
536	ERBB4	-1.01559
537	PRDX1	-1.01553
538	ASB10	-1.0152
539	MAPKAPK5	-1.01511
540	TRRAP	-1.01472
541	TRIM36	-1.01425
542	ESYT1	-1.01367
543	NEK11	-1.01337
544	LEPRE1	-1.01313
545	CANT1	-1.01308
546	PTPN3	-1.01291
547	HTR5A	-1.0116
548	ARL8B	-1.01046
549	CTXN1	-1.01032
550	LOC440563	-1.01031
551	C16orf92	-1.01031
552	C8orf74	-1.01022
553	NOL7	-1.01008
554	ADAMTSL3	-1.0096
555	OR5J2	-1.00923
556	VTI1B	-1.00923
557	VCPIP1	-1.00882
558	FCRL4	-1.00878
559	OR6B2	-1.00785
560	THNSL2	-1.00715
561	ANKRD13D	-1.00712
562	FSBP	-1.00696
563	CERKL	-1.00694
564	ABCC8	-1.00637
565	TCTN2	-1.00628
566	WDFY4	-1.00621
567	VEZT	-1.0062
568	PRTG	-1.00591
569	TROVE2	-1.00562
570	KCNT1	-1.00554
571	AUH	-1.0052
572	FBXO27	-1.00389
573	AMOTL2	-1.00368
574	GAL3ST3	-1.00303
575	PCDHB1	-1.003
576	GABRD	-1.00263
577	GCLC	-1.00227
578	TIAF1	-1.00222
579	GADD45GIP1	-1.00179
580	TIAM1	-1.00004
581	SLC2A6	-1.00004
582	SHQ1	-0.999201
583	RPS4Y1	-0.998476
584	RLF	-0.998086
585	DMRT1	-0.997186
586	VAMP1	-0.997054
587	UBAP2	-0.996958
588	C16orf78	-0.996618
589	BTRC	-0.996266
590	SLC13A2	-0.995762
591	GATAD1	-0.995436
592	BTN3A1	-0.993825
593	MXRA8	-0.993718
594	KPTN	-0.993626
595	PTBP3	-0.993365
596	RNASET2	-0.993358
597	PIGB	-0.993213
598	TBCK	-0.993174
599	MAX	-0.993085
600	C2CD4B	-0.99295
601	FOCAD	-0.992882
602	EXO1	-0.992661
603	NADK	-0.991981
604	CLRN3	-0.990496
605	ZCRB1	-0.990354
606	PLCD1	-0.990183
607	OPCML	-0.990128
608	TMEM176B	-0.990018
609	ZNF587B	-0.990004
610	CYP2A7	-0.989843
611	HNF1B	-0.988904
612	SNAI1	-0.988769
613	DAW1	-0.988622
614	KRTAP5-4	-0.988095
615	SNRNP40	-0.988026
616	S1PR5	-0.986955
617	CD24	-0.986203
618	HIST1H3B	-0.985961
619	NHLH1	-0.985367
620	SFR1	-0.985052
621	CCDC77	-0.98461
622	PARP15	-0.984388
623	TSACC	-0.983632
624	PCDHB3	-0.98348
625	HSPBP1	-0.983187
626	SPRTN	-0.982218
627	KANSL1	-0.981921
628	PPP1R1A	-0.980645
629	BAHD1	-0.980092
630	ART3	-0.979353
631	TLE3	-0.97928
632	TMEM128	-0.979066
633	TOMM40	-0.978995
634	BRD7	-0.978506
635	MAEA	-0.978337
636	OCM	-0.97788
637	CD2	-0.977716
638	GRXCR2	-0.977639
639	EMC4	-0.977611
640	SNX32	-0.977311
641	NOL6	-0.977273
642	MCRS1	-0.976719
643	IRF2BP2	-0.976496
644	PTCH2	-0.975665
645	RAMP3	-0.975115
646	ACTR3C	-0.974549
647	MFSD7	-0.974246
648	HIP1	-0.973888
649	ADAD1	-0.973753
650	ATM	-0.97244
651	CCDC146	-0.972321
652	PRPH	-0.972284
653	MAP1LC3B2	-0.971394
654	TFAP2C	-0.971099
655	ADARB2	-0.970551
656	MYNN	-0.970462
657	hsa-let-7i	-0.970092
658	MVK	-0.969916
659	KRTAP13-1	-0.969814
660	LGALS16	-0.96897
661	ZNF157	-0.968289
662	PRPF4	-0.96776
663	ATP5S	-0.967183
664	CCDC47	-0.966966
665	PEAK1	-0.966931
666	USP26	-0.965701
667	C9orf156	-0.965549
668	MAGEB4	-0.965365
669	EXOC8	-0.965355
670	ADRB1	-0.965236
671	KIAA0317	-0.965059
672	TPD52L2	-0.964949
673	SLC22A2	-0.963942
674	SPON1	-0.963498
675	C21orf62	-0.963498
676	GNPDA2	-0.962749
677	PLA2G16	-0.962573
678	TM4SF20	-0.962427
679	CHKA	-0.962072
680	UBE2Z	-0.962041
681	UNC13A	-0.961787
682	MPRIP	-0.96175
683	C2orf57	-0.961304
684	A3GALT2	-0.961192
685	USHBP1	-0.960983
686	CD70	-0.96094
687	DMXL1	-0.960781
688	CCDC60	-0.959526
689	SP100	-0.95931
690	HK2	-0.959111
691	FOXI3	-0.958934
692	FAM193A	-0.958933
693	CCDC71	-0.958526
694	STK33	-0.958515
695	PRODH2	-0.958443
696	NUP85	-0.95794
697	SGSM1	-0.956243
698	FGF16	-0.955769
699	SLC4A7	-0.954265
700	METTL24	-0.953816
701	FOXJ2	-0.953692
702	SPCS3	-0.953359
703	SUV420H2	-0.952908
704	TTPAL	-0.952858
705	AP3B1	-0.952856
706	ZNF367	-0.952837
707	PIK3C2A	-0.9526
708	BEND4	-0.952004
709	TCHHL1	-0.951782
710	USF1	-0.9517
711	RPL18A	-0.951576
712	NUP43	-0.951529
713	CYP24A1	-0.951437
714	C17orf74	-0.951283
715	ARHGAP22	-0.951067
716	FMNL1	-0.950819
717	RFESD	-0.950431
718	LPA	-0.949976
719	RNF141	-0.94995
720	CD247	-0.949948
721	TAS2R10	-0.949384
722	POP5	-0.949348
723	NUFIP2	-0.949262
724	GLDC	-0.947407
725	CCDC70	-0.946939
726	LACTB	-0.946391
727	ZNF595	-0.945863
728	NAPEPLD	-0.945796
729	OR52B4	-0.945147
730	DPEP3	-0.944983
731	NDUFAF3	-0.944964
732	LYPD1	-0.944926
733	SLC6A14	-0.944484
734	MLL5	-0.94409
735	OR1L3	-0.943954
736	TCL1A	-0.942908
737	WDR52	-0.942427
738	C9orf169	-0.942413
739	CHRNA9	-0.942387
740	MST1	-0.94191
741	ZNRF1	-0.941904
742	OR6S1	-0.941469
743	MDH2	-0.941429
744	HRASLS2	-0.940965
745	SGPP2	-0.940936
746	TMED8	-0.939166
747	SEMA4C	-0.939123
748	MRAP2	-0.937824
749	GRTP1	-0.937177
750	TMEM253	-0.936559
751	AHR	-0.936456
752	DHX32	-0.9355
753	RUVBL1	-0.935372
754	MAGEB10	-0.935344
755	TEAD3	-0.935053
756	FIBCD1	-0.935036
757	HSPB11	-0.934877
758	C12orf79	-0.934035
759	NPS	-0.933476
760	GYS2	-0.932793
761	HTR1A	-0.932727
762	RBFOX2	-0.932508
763	GNB1L	-0.93185
764	GP1BB	-0.931598
765	STEAP1	-0.931067
766	OR10J5	-0.93095
767	C8orf33	-0.930595
768	MYBPH	-0.930349
769	XKRY	-0.930345
770	OR10G2	-0.930334
771	SLC35A3	-0.929711
772	DXO	-0.929392
773	TSC2	-0.928578
774	NUBP1	-0.927698
775	PHGR1	-0.926743
776	FDX1	-0.926554
777	TPCN2	-0.926333
778	RIMKLB	-0.926298
779	OR2AK2	-0.926017
780	CHST5	-0.925772
781	TMA16	-0.925652
782	ZDHHC9	-0.925469
783	MARCKS	-0.924834
784	ARHGAP8	-0.924732
785	R3HDML	-0.9243
786	JRK	-0.924167
787	COX18	-0.923845
788	DPH3P1	-0.923715
789	SLC38A10	-0.923713
790	KIAA1239	-0.923548
791	THYN1	-0.923479
792	ANXA6	-0.923407
793	APOBEC3C	-0.92325
794	FYN	-0.922902
795	ELL2	-0.922631
796	EEPD1	-0.922604
797	ROPN1B	-0.922498
798	COL4A3BP	-0.922496
799	BCAM	-0.921316
800	PMS1	-0.92043
801	UBALD2	-0.920251
802	ZHX3	-0.920236
803	CCL26	-0.920207
804	OPN1MW	-0.919674
805	TMEM170A	-0.919037
806	A4GNT	-0.918995
807	NHLH2	-0.918442
808	ZNF233	-0.918439
809	IGFL1	-0.917924
810	FLCN	-0.917924
811	RIT1	-0.917924
812	CECR6	-0.917886
813	ALS2CR8	-0.917862
814	CCDC181	-0.917839
815	CC2D2A	-0.917776
816	OR7G2	-0.91743
817	ELP6	-0.917119
818	CDH23	-0.916896
819	ZFP64	-0.916853
820	INPP1	-0.916604
821	LOC100130301	-0.915949
822	TMEM40	-0.915889
823	GCSAM	-0.915815
824	SLC10A3	-0.9157
825	ACSL4	-0.91565
826	CLHC1	-0.915468
827	SLC17A8	-0.914547
828	KCNQ1	-0.914381
829	THOC5	-0.914185
830	ZFP92	-0.914028
831	TCEB3CL	-0.913854
832	TSEN15	-0.913673
833	CASKIN1	-0.913232
834	KEL	-0.913221
835	SPANXN5	-0.913028
836	SMARCD1	-0.912917
837	ACADVL	-0.912841
838	TMEM106B	-0.912752
839	SEL1L	-0.911986
840	UHRF1BP1	-0.911806
841	ST13	-0.911403
842	TEX101	-0.911378
843	HSDL1	-0.910603
844	HIST1H3H	-0.910574
845	MANBAL	-0.910311
846	C19orf59	-0.91028
847	DUSP26	-0.910172
848	PREB	-0.909955
849	HID1	-0.909848
850	FSTL3	-0.909843
851	HECA	-0.909592
852	MTHFD1	-0.908761
853	CA13	-0.908743
854	KIF13A	-0.908743
855	BAG6	-0.908703
856	GABPB1	-0.908094
857	TRIM38	-0.908091
858	GJB1	-0.907864
859	VWA7	-0.907225
860	MX1	-0.907138
861	CTBP1	-0.90695
862	WDR55	-0.906857
863	PLSCR2	-0.906656
864	ARHGAP15	-0.906165
865	PNP	-0.904771
866	ZNF286A	-0.904741
867	BCL3	-0.904555
868	RAD54B	-0.904462
869	ATL3	-0.904336
870	FHDC1	-0.904142
871	BCLAF1	-0.903476
872	SYT7	-0.903402
873	CXCL11	-0.903342
874	CERS4	-0.903137
875	NFKB2	-0.902193
876	USP45	-0.902101
877	LIN52	-0.901803
878	HTR7	-0.900935
879	LSS	-0.900877
880	GAS6	-0.900768
881	AP3M1	-0.900287
882	SLC2A11	-0.900123
883	SSNA1	-0.899963
884	UTP6	-0.899756
885	BCL9L	-0.899354
886	HIST1H2BF	-0.899321
887	C1orf106	-0.899313
888	CHN2	-0.898979
889	TMPO	-0.898972
890	CHORDC1	-0.898806
891	MTMR11	-0.89863
892	GLTPD1	-0.898555
893	OR5AP2	-0.898488
894	NUDT17	-0.898195
895	ALYREF	-0.897983
896	GPR125	-0.897978
897	GUCY1A3	-0.897966
898	PTGES3L	-0.897935
899	AKAP14	-0.897368
900	PRSS35	-0.897332
901	ITGA4	-0.896973
902	YBX3	-0.896928
903	PACS1	-0.896744
904	LCE3C	-0.896489
905	RPRML	-0.896132
906	SLC25A20	-0.895849
907	EML2	-0.895586
908	METTL7A	-0.895389
909	DLX4	-0.895362
910	LTBP3	-0.895362
911	STEAP4	-0.894609
912	RGS7BP	-0.894521
913	NAA20	-0.894396
914	ARHGEF3	-0.893939
915	MKKS	-0.893302
916	TMEM260	-0.892595
917	EHHADH	-0.892334
918	CARD18	-0.89218
919	ACER2	-0.892007
920	C1orf35	-0.891459
921	ATAD2	-0.891189
922	KIN	-0.89081
923	CDKN2AIPNL	-0.890644
924	NOP10	-0.89056
925	PRSS58	-0.890477
926	POMP	-0.890347
927	LAMTOR5	-0.89012
928	TMEM97	-0.889924
929	TM9SF2	-0.889282
930	MPP7	-0.889254
931	TRIM17	-0.889234
932	ZNF23	-0.888865
933	ASB7	-0.888656
934	TDRD5	-0.888315
935	FRMD5	-0.888126
936	SPATA31D1	-0.887386
937	EIF3E	-0.887164
938	ACBD3	-0.887021
939	ZMYM5	-0.88657
940	TDRP	-0.886084
941	ZNF665	-0.886012
942	NEK8	-0.886001
943	OR10G9	-0.88563
944	ADO	-0.885541
945	LOC286238	-0.885541
946	PTH	-0.885418
947	BAAT	-0.885059
948	TTC23L	-0.884783
949	REXO1L1	-0.883965
950	PRM1	-0.882355
951	CHAC2	-0.882054
952	SDCCAG8	-0.882054
953	GABRA4	-0.881979
954	ZNF484	-0.881968
955	MYOM3	-0.881539
956	HRC	-0.881276
957	LRRC31	-0.880915
958	PRKG1	-0.880909
959	ATP5G3	-0.880877
960	SLC35A4	-0.880871
961	SLMAP	-0.880737
962	ERGIC1	-0.880046
963	SENP3	-0.880032
964	SMARCA2	-0.879789
965	GTF2A1L	-0.879553
966	UFSP2	-0.879267
967	SHMT2	-0.878839
968	BTBD2	-0.877993
969	GDPD5	-0.877656
970	SCARA5	-0.877616
971	TIGD4	-0.877543
972	SPTY2D1	-0.877314
973	POU1F1	-0.87704
974	ZC3H12B	-0.877021
975	TLX3	-0.877008
976	MC2R	-0.87648
977	LOC100505679	-0.876441
978	LCN2	-0.87624
979	PRR7	-0.876131
980	AGPAT6	-0.875938
981	TIMP1	-0.875891
982	MICU1	-0.875863
983	NKX2-8	-0.875844
984	HLA-DPB1	-0.875541
985	VWC2L	-0.875422
986	FAM169B	-0.874702
987	NUDT21	-0.874428
988	CHGA	-0.874034
989	AKAP17A_X	-0.873901
990	CNIH3	-0.873497
991	GPR63	-0.873116
992	PAFAH2	-0.872892
993	ADRB3	-0.872809
994	FIBP	-0.872587
995	YWHAE	-0.872517
996	SMO	-0.872046
997	AMACR	-0.871966
998	LMO7	-0.871954
999	TMCC2	-0.871927
1000	TRPV5	-0.871708
1001	EEF1G	-0.871411
1002	KRTAP10-1	-0.871386
1003	STX12	-0.871208
1004	TPBGL	-0.871108
1005	EMC8	-0.870989
1006	ANKIB1	-0.870876
1007	PKDCC	-0.870633
1008	IQGAP3	-0.870527
1009	TMEM120A	-0.870458
1010	SUSD4	-0.870007
1011	PELO	-0.869872
1012	KIAA1033	-0.869705
1013	ITSN1	-0.869587
1014	TH	-0.869463
1015	ATP6V0C	-0.86935
1016	PURA	-0.869137
1017	CCDC176	-0.868631
1018	SAP25	-0.86813
1019	PRR9	-0.86802
1020	ADM2	-0.867898
1021	MAN2C1	-0.867852
1022	SLC13A1	-0.867401
1023	OR10W1	-0.867104
1024	SIN3B	-0.867014
1025	LEO1	-0.866995
1026	GUSB	-0.866685
1027	STK38L	-0.866409
1028	TTC26	-0.866117
1029	NOL9	-0.865868
1030	TPRG1	-0.865841
1031	ENHO	-0.865769
1032	SHISA2	-0.86559
1033	CENPO	-0.8655
1034	NDFIP2	-0.865388
1035	TXNRD3NB	-0.865087
1036	TAS2R7	-0.865057
1037	DZIP1	-0.865041
1038	CHN1	-0.864955
1039	RALYL	-0.864715
1040	TPI1	-0.864686
1041	ATG4C	-0.864612
1042	TMEM237	-0.864579
1043	NKX2-5	-0.864241
1044	FOXD1	-0.863108
1045	SOCS6	-0.86274
1046	ZFP69B	-0.862592
1047	GABRR1	-0.862527
1048	TRIM56	-0.861929
1049	NTRK1	-0.861816
1050	NAALAD2	-0.861568
1051	TRUB1	-0.861512
1052	ZNF529	-0.861511
1053	MIA2	-0.86139
1054	HNRNPU	-0.861278
1055	SYT17	-0.861216
1056	ZNF230	-0.86115
1057	STARD13	-0.861001
1058	PMEL	-0.860988
1059	COL19A1	-0.860691
1060	IVNS1ABP	-0.860545
1061	TMED5	-0.860112
1062	THAP3	-0.859617
1063	SOX12	-0.858636
1064	GPR34	-0.858281
1065	OVGP1	-0.857946
1066	SCAMP2	-0.857423
1067	SYNPR	-0.857241
1068	EGLN3	-0.856961
1069	CLDND1	-0.856826
1070	NSG1	-0.856506
1071	DHX16	-0.856413
1072	TRAF3IP2	-0.856299
1073	MRPL19	-0.855819
1074	MDP1	-0.854948
1075	KLF9	-0.854397
1076	OR10AD1	-0.853967
1077	CAPS	-0.853934
1078	HTT	-0.85391
1079	KDM5D	-0.853817
1080	CFH	-0.85359
1081	AGO4	-0.853495
1082	ANKRD46	-0.853304
1083	CALCB	-0.853069
1084	ODF3L2	-0.852865
1085	LILRB5	-0.85248
1086	FMN2	-0.85225
1087	SNCB	-0.851935
1088	C19orf12	-0.851915
1089	LARP1	-0.851752
1090	ZNF98	-0.850865
1091	DRD3	-0.850156
1092	DAG1	-0.849849
1093	ZNF561	-0.84979
1094	COL1A1	-0.849746
1095	BEX1	-0.849591
1096	MAP1B	-0.849591
1097	TOMM20L	-0.849534
1098	RGS16	-0.84932
1099	RNF103	-0.848142
1100	RHNO1	-0.848106
1101	PRKG2	-0.847988
1102	FAM229A	-0.847876
1103	OR6C76	-0.847696
1104	ARHGAP39	-0.847503
1105	DHX35	-0.847494
1106	CYP2C9	-0.847225
1107	OGFOD2	-0.846947
1108	IQGAP1	-0.846885
1109	TRIM61	-0.846727
1110	TMEM102	-0.84653
1111	RNF41	-0.846514
1112	PSMA2	-0.846207
1113	SGTA	-0.846176
1114	USP17L11	-0.846016
1115	RECQL	-0.845978
1116	SF3B2	-0.845839
1117	FTCD	-0.845757
1118	STK17B	-0.845668
1119	FAM209B	-0.845668
1120	KMT2D	-0.845485
1121	CSTF3	-0.845421
1122	TRIM4	-0.845328
1123	CD74	-0.845119
1124	TXNDC5	-0.84509
1125	APH1B	-0.844932
1126	ZC3H15	-0.844907
1127	AP1S1	-0.844532
1128	LCMT2	-0.844507
1129	ODF2	-0.843845
1130	SLC35E3	-0.843676
1131	TRIM21	-0.843624
1132	FAM109A	-0.843565
1133	NAGK	-0.843534
1134	PNMA1	-0.843206
1135	LOXL2	-0.84307
1136	CAMK4	-0.8427
1137	SYNDIG1L	-0.842391
1138	CCT6A	-0.842147
1139	DNER	-0.842059
1140	ZNF564	-0.84174
1141	CES5A	-0.841594
1142	PLLP	-0.8415
1143	SMCO2	-0.841453
1144	CRNN	-0.841333
1145	L1CAM	-0.84119
1146	RBPJ	-0.84083
1147	KCNS3	-0.84079
1148	PIH1D3	-0.840574
1149	ARF1	-0.840511
1150	SLC25A3	-0.840398
1151	TEX264	-0.840183
1152	NDUFAF1	-0.840181
1153	HUWE1	-0.840013
1154	TP53INP2	-0.839584
1155	RNF26	-0.839402
1156	RP1L1	-0.839122
1157	FOXD4L1	-0.838583
1158	GSTM3	-0.838531
1159	RNF224	-0.838289
1160	ZNF221	-0.83822
1161	TBX19	-0.838164
1162	NEURL2	-0.837409
1163	SLC7A8	-0.836716
1164	NARS2	-0.836678
1165	PCDHB5	-0.836352
1166	ABCB11	-0.835906
1167	IL16	-0.83582
1168	EFCAB14	-0.835604
1169	ECSCR	-0.835542
1170	CD209	-0.835402
1171	MFGE8	-0.835369
1172	RPL18	-0.835286
1173	BRSK1	-0.83505
1174	TCEAL6	-0.834921
1175	CLPB	-0.834915
1176	SHOX_X	-0.834042
1177	C10orf55	-0.834034
1178	OR4A16	-0.833997
1179	AK8	-0.83392
1180	SLC3A2	-0.833519
1181	INPPL1	-0.83344
1182	ASB2	-0.833322
1183	CHRNE	-0.833067
1184	RPL32	-0.832919
1185	BMP3	-0.832842
1186	STARD7	-0.832835
1187	ANKRD52	-0.832823
1188	HIST2H2BE	-0.832497
1189	SMU1	-0.832344
1190	KDM3A	-0.832014
1191	NSF	-0.831702
1192	IFT46	-0.831697
1193	TF	-0.831641
1194	DDX39A	-0.831603
1195	LDOC1L	-0.83144
1196	HAS1	-0.831384
1197	OR5L2	-0.830467
1198	TMEM156	-0.830323
1199	CRHR2	-0.830035
1200	EIF5A	-0.829943
1201	IGF2	-0.8297
1202	CDC42BPG	-0.829678
1203	NCOA5	-0.829588
1204	CCND3	-0.829545
1205	ZP2	-0.829522
1206	MKRN2	-0.82946
1207	GTF2H4	-0.829455
1208	C4orf48	-0.829337
1209	ABCA5	-0.829232
1210	NGLY1	-0.829005
1211	SORBS3	-0.829003
1212	ZNF468	-0.828937
1213	PROB1	-0.828864
1214	GLYR1	-0.828669
1215	TRMT6	-0.82838
1216	FGF10	-0.82825
1217	GALNT3	-0.828066
1218	ZNF836	-0.828025
1219	OR1G1	-0.827915
1220	LAS1L	-0.827573
1221	MID2	-0.827317
1222	IL18BP	-0.827265
1223	FCF1	-0.827183
1224	SEC14L4	-0.827088
1225	ENSA	-0.826959
1226	CXorf64	-0.826927
1227	ASB15	-0.826348
1228	GPRASP2	-0.826333
1229	HIST1H1A	-0.826148
1230	KRTAP13-2	-0.82586
1231	LOC554223	-0.825803
1232	SAMD1	-0.825692
1233	ADAMTS17	-0.825665
1234	LHFPL4	-0.825641
1235	ADCK2	-0.825611
1236	KRT16	-0.825368
1237	GOLGA8O	-0.825167
1238	MTA2	-0.82487
1239	CD68	-0.824758
1240	AMMECR1	-0.824745
1241	ACBD6	-0.824699
1242	NDUFB8	-0.824697
1243	SCNN1D	-0.824599
1244	CCL11	-0.824445
1245	ZFP42	-0.824322
1246	MUC12	-0.823974
1247	GNAT3	-0.823822
1248	NIPSNAP3A	-0.823692
1249	CPXCR1	-0.823582
1250	SAMD8	-0.823414
1251	C12orf50	-0.823261
1252	OGFR	-0.823199
1253	MICAL2	-0.823012
1254	PRAMEF13	-0.822399
1255	ZNF432	-0.822232
1256	PERP	-0.822146
1257	PRR5	-0.822045
1258	TBC1D15	-0.821985
1259	SLC22A13	-0.821399
1260	IL1RAPL1	-0.821162
1261	MBLAC1	-0.821128
1262	NGFR	-0.820792
1263	MYO19	-0.820636
1264	DCAF4L1	-0.820561
1265	KIT	-0.820354
1266	COASY	-0.819761
1267	U2SURP	-0.819547
1268	APLP1	-0.819275
1269	BCAP29	-0.819211
1270	ANKRD50	-0.819162
1271	OAZ1	-0.819154
1272	NKAIN1	-0.819012
1273	C3orf70	-0.818847
1274	SH3D19	-0.818283
1275	LHB	-0.81828
1276	VPS51	-0.817997
1277	RASAL3	-0.817898
1278	C3orf27	-0.817737
1279	CXCL9	-0.817507
1280	ASB11	-0.817296
1281	OR2J2	-0.817142
1282	MOV10L1	-0.817068
1283	AVPI1	-0.816974
1284	MS4A10	-0.816631
1285	SF3B14	-0.816629
1286	SYCE1	-0.816622
1287	COX8C	-0.816443
1288	NPTN	-0.816334
1289	SMARCD2	-0.816064
1290	NHLRC3	-0.81602
1291	TMSB15A	-0.815211
1292	GNL3L	-0.81519
1293	GPR89A	-0.814862
1294	SUPT7L	-0.814657
1295	PPP2R5E	-0.814299
1296	ZNF705A	-0.814039
1297	CBX7	-0.813863
1298	CCBP2	-0.813715
1299	CACNA1C	-0.813639
1300	POLB	-0.813367
1301	ADAMTS16	-0.813277
1302	CRISP3	-0.813268
1303	RAB6A	-0.813193
1304	GULP1	-0.813156
1305	APOOL	-0.812927
1306	ZNF471	-0.812644
1307	BCL11B	-0.812461
1308	DCLRE1C	-0.812326
1309	GLT8D2	-0.811932
1310	OMG	-0.811929
1311	UBE2F	-0.811908
1312	FAM206A	-0.811623
1313	CFDP1	-0.811539
1314	KIAA1804	-0.811131
1315	PLCB4	-0.811094
1316	SCCPDH	-0.81071
1317	HCAR2	-0.810653
1318	AKT1	-0.810605
1319	XG	-0.810415
1320	CEP97	-0.810069
1321	MRPS28	-0.810018
1322	SLC25A41	-0.809798
1323	CDH20	-0.809336
1324	BNC2	-0.809014
1325	OR4M2	-0.808957
1326	SMG5	-0.808672
1327	SLCO1B3	-0.808668
1328	CTRC	-0.808662
1329	ZNF814	-0.808607
1330	MAGEA10	-0.808352
1331	METTL11B	-0.808288
1332	ZNF143	-0.808258
1333	ZNF502	-0.808256
1334	HS3ST3A1	-0.80822
1335	OPA1	-0.808041
1336	DNM3	-0.808022
1337	ZFPM2	-0.807923
1338	C1orf68	-0.807899
1339	MRTO4	-0.807869
1340	SDPR	-0.807759
1341	GGA3	-0.807753
1342	TRIM69	-0.807395
1343	FAM111A	-0.807135
1344	SEC24A	-0.806661
1345	ARHGAP25	-0.806581
1346	CCL24	-0.806555
1347	ADAMTS4	-0.806114
1348	RGS17	-0.806016
1349	C19orf25	-0.805797
1350	SLC52A2	-0.805784
1351	OCRL	-0.805677
1352	MAP3K11	-0.805156
1353	SRSF10	-0.804922
1354	ADAM8	-0.804846
1355	ZSCAN2	-0.804833
1356	SLC25A27	-0.804689
1357	MAN2A1	-0.804643
1358	RALGAPA1	-0.80447
1359	MTX3	-0.804408
1360	SGIP1	-0.804249
1361	C1orf233	-0.80388
1362	LRP6	-0.80337
1363	NAAA	-0.802666
1364	SERPINB9	-0.802642
1365	PODN	-0.80258
1366	FBLN1	-0.802448
1367	SLC2A13	-0.802326
1368	LEFTY2	-0.802252
1369	HINT2	-0.801762
1370	IFNA16	-0.801485
1371	C14orf119	-0.801404
1372	TRAIP	-0.801296
1373	MAD1L1	-0.80105
1374	NBEAL2	-0.801037
1375	TIA1	-0.801035
1376	GJD4	-0.800856
1377	SET	-0.800677
1378	LRCH4	-0.800643
1379	KCNU1	-0.800622
1380	C2orf76	-0.80057
1381	CELA2A	-0.800379
1382	PDE6H	-0.800246
1383	PCGF6	-0.799778
1384	LRRC37B	-0.799652
1385	GGACT	-0.799547
1386	OR5R1	-0.799292
1387	NKX2-2	-0.799202
1388	RBMXL2	-0.799197
1389	MPHOSPH8	-0.799157
1390	MRGPRG	-0.798926
1391	DNTT	-0.798538
1392	ABHD6	-0.79847
1393	KLHL36	-0.798415
1394	ZNF713	-0.798174
1395	EFHD2	-0.798012
1396	DAPK1	-0.797972
1397	KCND2	-0.797691
1398	HS3ST1	-0.797557
1399	MRGPRF	-0.79736
1400	CLN8	-0.797111
1401	KIAA0247	-0.797083
1402	SPATA6	-0.796983
1403	PHOSPHO2	-0.796943
1404	CHD2	-0.796687
1405	CCDC102B	-0.79646
1406	OR5K4	-0.796286
1407	LOC100653515	-0.796282
1408	BOD1	-0.796101
1409	MCAM	-0.79608
1410	MYLK4	-0.795898
1411	DAPL1	-0.795624
1412	MRC1	-0.795206
1413	SLC7A14	-0.795036
1414	STX1B	-0.795026
1415	TRA2B	-0.794964
1416	MPHOSPH10	-0.794693
1417	PTGIS	-0.794571
1418	KIF4B	-0.794561
1419	CNTFR	-0.794237
1420	ENTPD1	-0.794082
1421	SRPRB	-0.793877
1422	PRRC1	-0.79367
1423	PDE5A	-0.793439
1424	ZBTB40	-0.79336
1425	FCER2	-0.793283
1426	OR1K1	-0.793145
1427	CARD10	-0.792681
1428	ABL2	-0.792487
1429	ZNF12	-0.792477
1430	MARCH4	-0.792296
1431	NAB2	-0.791993
1432	RFC5	-0.791989
1433	DCTD	-0.791977
1434	CYP4F2	-0.791863
1435	GRHL3	-0.791783
1436	PAFAH1B2	-0.791776
1437	ATP1A4	-0.79177
1438	IL17RA	-0.791768
1439	COG6	-0.791542
1440	DNM1L	-0.791281
1441	EXOC3L2	-0.791115
1442	C12orf43	-0.791027
1443	ANKRD18B	-0.79086
1444	CYP3A4	-0.79077
1445	PTPN4	-0.7905
1446	ZCCHC9	-0.790405
1447	ZNF585B	-0.79024
1448	FXYD5	-0.789946
1449	LPP	-0.789903
1450	SLC35G5	-0.789808
1451	KRT23	-0.789793
1452	XKR6	-0.789604
1453	TP53I13	-0.789454
1454	GPR68	-0.789071
1455	SPATS2	-0.788995
1456	SPAG9	-0.788897
1457	TRIM65	-0.788681
1458	TGM2	-0.788463
1459	TSPAN3	-0.788372
1460	AGAP1	-0.788293
1461	OR51F2	-0.788235
1462	GPR162	-0.788035
1463	TSSC4	-0.787809
1464	DDX27	-0.787807
1465	CCDC68	-0.787767
1466	METRNL	-0.787762
1467	SDHD	-0.787615
1468	DCHS1	-0.787309
1469	ARHGAP27	-0.787285
1470	ZC3H14	-0.787053
1471	PPP1R12B	-0.787009
1472	ANKMY2	-0.787005
1473	TRIB1	-0.786703
1474	HLTF	-0.786598
1475	PPP1R3E	-0.786594
1476	C2CD2L	-0.786055
1477	EQTN	-0.78576
1478	SLCO1B1	-0.785381
1479	NDUFA7	-0.785073
1480	MAML1	-0.784778
1481	SPG21	-0.784598
1482	JAZF1	-0.784564
1483	ADM5	-0.784296
1484	PLEKHJ1	-0.784096
1485	HIST1H2BM	-0.783973
1486	CD72	-0.783222
1487	SPATA4	-0.783089
1488	MAGEB3	-0.78267
1489	COX7C	-0.782273
1490	KMT2B	-0.782028
1491	SYS1	-0.781911
1492	OR51V1	-0.78191
1493	FPR3	-0.781577
1494	SMAD3	-0.781361
1495	NDN	-0.7811
1496	ABCC5	-0.780752
1497	XIRP2	-0.78039
1498	MPZ	-0.780311
1499	CPPED1	-0.780107
1500	FSTL4	-0.780014
1501	GGPS1	-0.779953
1502	KCTD10	-0.779929
1503	EGFLAM	-0.779905
1504	SERINC3	-0.779895
1505	FAM69C	-0.77979
1506	MMP7	-0.779759
1507	ZNF501	-0.779568
1508	GREM2	-0.779235
1509	CCT5	-0.779065
1510	SLCO1B7	-0.77897
1511	TMEM116	-0.778916
1512	AMOT	-0.7784
1513	CLEC4C	-0.778391
1514	TOB2	-0.778304
1515	SPANXA1	-0.77794
1516	TSPAN1	-0.777806
1517	ATP6V0E1	-0.777492
1518	PLEKHM1	-0.77732
1519	PAMR1	-0.77725
1520	FIP1L1	-0.777091
1521	UBOX5	-0.776785
1522	MOCOS	-0.776621
1523	ETF1	-0.776604
1524	NCOR1	-0.776504
1525	EPC1	-0.776496
1526	TENM4	-0.776329
1527	CCBL2	-0.776153
1528	OR9Q2	-0.775646
1529	FLG2	-0.775378
1530	PCDHGA1	-0.775227
1531	RNF112	-0.774804
1532	SAP30	-0.774652
1533	PSMC1	-0.774443
1534	TADA3	-0.774354
1535	FSCB	-0.774319
1536	C2orf73	-0.774296
1537	FUT2	-0.774046
1538	OR4S2	-0.774038
1539	BTBD1	-0.773652
1540	ZNF845	-0.773594
1541	SYNE2	-0.773522
1542	OR10H5	-0.773459
1543	PAGR1	-0.773187
1544	PTRH1	-0.773065
1545	NUP35	-0.772953
1546	KLHL9	-0.772809
1547	LAGE3	-0.772689
1548	TUBGCP3	-0.772689
1549	RSL24D1	-0.772605
1550	FLT4	-0.772509
1551	FRK	-0.772477
1552	RPL29	-0.772379
1553	TTI1	-0.772324
1554	TENC1	-0.77215
1555	SNAPIN	-0.771531
1556	SRBD1	-0.771503
1557	ESAM	-0.770842
1558	C17orf112	-0.770802
1559	HSD11B1	-0.770713
1560	UBE2Q2	-0.770642
1561	KCNK16	-0.770502
1562	SEMA3E	-0.770073
1563	ZNF681	-0.769881
1564	ZNF428	-0.769688
1565	VPS16	-0.769649
1566	ORC4	-0.769571
1567	FAF2	-0.769562
1568	OSGIN2	-0.769558
1569	GOLGA1	-0.769537
1570	STARD5	-0.769272
1571	RNF144B	-0.76923
1572	GJB7	-0.768983
1573	PIGW	-0.768921
1574	IDH3A	-0.768817
1575	GABRA6	-0.768704
1576	ABI1	-0.768324
1577	IMMP2L	-0.768257
1578	GRAMD1A	-0.768095
1579	PRAC1	-0.768074
1580	SCD5	-0.767681
1581	LOC149373	-0.767547
1582	BEGAIN	-0.767446
1583	DHX57	-0.767262
1584	TPP1	-0.767196
1585	TMEM71	-0.767183
1586	SARS2	-0.766976
1587	CADM4	-0.766768
1588	XKR8	-0.766702
1589	AXDND1	-0.766572
1590	DPF3	-0.76625
1591	ACE2	-0.764963
1592	CHST7	-0.764948
1593	CCR10	-0.76494
1594	ENDOG	-0.764836
1595	PTPN11	-0.764791
1596	RXFP2	-0.764516
1597	TCHP	-0.764506
1598	DMRTA2	-0.764421
1599	C1orf65	-0.764313
1600	POLR3K	-0.763797
1601	GPR107	-0.763691
1602	ALAS2	-0.763653
1603	C9orf3	-0.763068
1604	PADI3	-0.762817
1605	LMBRD1	-0.762664
1606	IL18R1	-0.762643
1607	EXTL2	-0.762583
1608	SLC25A16	-0.762344
1609	ANKS3	-0.762089
1610	EFCAB11	-0.762014
1611	UCP1	-0.761806
1612	THBS4	-0.76171
1613	SLC2A12	-0.761672
1614	INTS12	-0.761558
1615	IGSF23	-0.761498
1616	ZNF184	-0.761434
1617	ARMC5	-0.761323
1618	OR9A2	-0.761284
1619	LRRC71	-0.761248
1620	DCLK1	-0.760804
1621	VMA21	-0.760708
1622	H3F3A	-0.76066
1623	H3F3B	-0.760518
1624	PRSS56	-0.760496
1625	WHSC1	-0.760469
1626	CLPSL1	-0.760186
1627	USP32	-0.760139
1628	C10orf95	-0.760071
1629	ZC3H7B	-0.760026
1630	HPN	-0.759832
1631	HLA-DMA	-0.759685
1632	KCNK13	-0.759618
1633	RASD2	-0.75933
1634	LDHC	-0.759249
1635	FLAD1	-0.759164
1636	RPL30	-0.758872
1637	BEX5	-0.75872
1638	S1PR2	-0.758714
1639	RLIM	-0.758609
1640	ST8SIA1	-0.75855
1641	OR1E2	-0.758391
1642	WDR26	-0.758382
1643	OR51G1	-0.758324
1644	EPCAM	-0.758238
1645	C15orf41	-0.758209
1646	TAF7L	-0.758188
1647	CA4	-0.75807
1648	ADRA2B	-0.757854
1649	LOC643355	-0.757823
1650	AMH	-0.757455
1651	HBG1	-0.757395
1652	S100A2	-0.757322
1653	DNAJC25	-0.757172
1654	KCNS2	-0.757084
1655	LRFN4	-0.756727
1656	NDUFS7	-0.756722
1657	UQCR11	-0.756601
1658	YWHAB	-0.756567
1659	CGB	-0.756442
1660	KIAA1598	-0.756158
1661	MGAM	-0.756154
1662	RNF31	-0.756152
1663	LARP7	-0.756106
1664	ZNF80	-0.756042
1665	UROC1	-0.756013
1666	RNF113B	-0.755663
1667	SEC14L3	-0.755489
1668	ZNF600	-0.75538
1669	ACYP1	-0.755349
1670	TMIGD2	-0.755306
1671	CNGB3	-0.754601
1672	RGL4	-0.754594
1673	SNTG2	-0.754536
1674	ARRDC1	-0.754417
1675	CSHL1	-0.754345
1676	TPPP2	-0.754309
1677	C1QB	-0.754256
1678	FBXO10	-0.754117
1679	DBC1	-0.754098
1680	SLC17A9	-0.754062
1681	USP2	-0.75399
1682	OR10Z1	-0.753851
1683	FAM19A1	-0.753842
1684	DUSP10	-0.753572
1685	SLITRK6	-0.753426
1686	SIGLEC6	-0.752938
1687	MRPL34	-0.752936
1688	TEAD1	-0.752805
1689	KRTAP24-1	-0.752716
1690	TAF9	-0.752535
1691	THSD7B	-0.752007
1692	POMZP3	-0.751597
1693	DPEP1	-0.751355
1694	MARK1	-0.751179
1695	CCDC158	-0.751054
1696	E2F6	-0.750864
1697	MCPH1	-0.750781
1698	ENTPD2	-0.750728
1699	GRIK5	-0.750677
1700	HIST3H2BB	-0.750565
1701	DNAAF3	-0.750531
1702	OR10H1	-0.750336
1703	SIGLEC5	-0.750327
1704	ASTN1	-0.749778
1705	CINP	-0.749766
1706	LOC100505549	-0.749763
1707	TNXB	-0.749701
1708	WDR81	-0.749629
1709	ZCWPW2	-0.749289
1710	TRIML2	-0.749174
1711	DMRTC2	-0.748464
1712	CTSE	-0.748025
1713	CDH8	-0.747899
1714	KRT25	-0.747659
1715	ZNF622	-0.747355
1716	RSPH6A	-0.746731
1717	DUSP28	-0.746569
1718	ZCCHC14	-0.746518
1719	MSMO1	-0.746292
1720	FBXO34	-0.746132
1721	LRP11	-0.74612
1722	PIK3R5	-0.745935
1723	TMPRSS7	-0.745584
1724	SLC12A1	-0.74554
1725	SPPL2C	-0.745313
1726	KIAA1191	-0.745273
1727	PTPN21	-0.745157
1728	TMEM241	-0.745114
1729	FKBP3	-0.745033
1730	COMMD8	-0.744951
1731	WRB	-0.744864
1732	DUSP4	-0.744811
1733	RASGEF1B	-0.744752
1734	SPRY2	-0.744751
1735	C17orf59	-0.744582
1736	HSD17B1	-0.744416
1737	ABRACL	-0.744219
1738	MXD1	-0.744164
1739	MARK2	-0.744081
1740	KRT75	-0.743857
1741	GLYATL1	-0.743709
1742	SIRT6	-0.743443
1743	NCKIPSD	-0.743405
1744	PDK2	-0.743271
1745	PIGN	-0.743235
1746	SNRPA	-0.74317
1747	KRTAP26-1	-0.743141
1748	RAB3D	-0.742721
1749	COL23A1	-0.742622
1750	CLCN2	-0.742619
1751	OXCT1	-0.742468
1752	TRIB2	-0.741893
1753	CBX2	-0.74164
1754	MYL2	-0.741596
1755	DAZAP2	-0.741549
1756	H2AFX	-0.741217
1757	STS	-0.741143
1758	HYAL3	-0.741032
1759	CYB561	-0.740981
1760	LNP1	-0.740793
1761	ARSE	-0.740769
1762	SLC25A45	-0.740692
1763	WTIP	-0.740685
1764	EIF2B1	-0.740651
1765	HGD	-0.740494
1766	ATG14	-0.740381
1767	AGTPBP1	-0.740312
1768	HCAR3	-0.740199
1769	KAT2A	-0.740188
1770	RNF216	-0.740116
1771	SRRM4	-0.740073
1772	SYT11	-0.739936
1773	DDX53	-0.739787
1774	ELFN2	-0.739636
1775	RC3H1	-0.739549
1776	C19orf45	-0.739417
1777	AQP9	-0.739221
1778	LGI4	-0.739039
1779	GSTM1	-0.738821
1780	ITGBL1	-0.738776
1781	TIMM44	-0.738712
1782	SETD9	-0.738518
1783	SUPT16H	-0.738491
1784	FOXD4L3	-0.738475
1785	MRP63	-0.738471
1786	CREBL2	-0.738288
1787	SLC34A2	-0.738141
1788	MEF2A	-0.737703
1789	TCAIM	-0.73755
1790	CDKN1C	-0.737432
1791	PSMD11	-0.737049
1792	CYBB	-0.736779
1793	MPND	-0.736545
1794	PSMD14	-0.736453
1795	CKS1B	-0.736397
1796	PLAC1L	-0.736353
1797	CAPN6	-0.736304
1798	TCP10L2	-0.736295
1799	AXIN2	-0.736169
1800	PLAC8L1	-0.736141
1801	SDCBP2	-0.736049
1802	KIF13B	-0.735655
1803	TTC32	-0.735553
1804	KPNA2	-0.735531
1805	CRTC1	-0.735441
1806	OR51I1	-0.73542
1807	WSCD2	-0.735102
1808	IPP	-0.73486
1809	HSPBAP1	-0.734817
1810	KIAA1324	-0.734493
1811	PDLIM2	-0.734421
1812	ACAP1	-0.734365
1813	SMCHD1	-0.734363
1814	FAM159A	-0.734338
1815	PCDHA1	-0.734283
1816	TANC1	-0.734045
1817	KCNAB3	-0.73388
1818	PORCN	-0.733822
1819	FOXA3	-0.733709
1820	NBPF24	-0.733458
1821	EVX2	-0.733194
1822	PKD2L2	-0.733191
1823	SCUBE1	-0.732572
1824	RBX1	-0.732088
1825	TRMT10C	-0.732016
1826	ABR	-0.731926
1827	SOD1	-0.73184
1828	PDE6A	-0.731732
1829	UBALD1	-0.731723
1830	PPP4R2	-0.731662
1831	ATP2B3	-0.731096
1832	OR10K1	-0.731042
1833	NXPE4	-0.730972
1834	PPP2R3A	-0.730911
1835	ZNF43	-0.730708
1836	ZNF623	-0.730675
1837	CSNK1G2	-0.730664
1838	TWIST1	-0.730056
1839	NAA11	-0.729953
1840	LOC100129361	-0.729503
1841	ZNF596	-0.729449
1842	CCM2	-0.72943
1843	KBTBD11	-0.72941
1844	ARL4C	-0.729398
1845	CBX3	-0.729383
1846	ACER3	-0.72903
1847	IFT52	-0.728984
1848	TLDC2	-0.728578
1849	LAX1	-0.728552
1850	PRRT1	-0.728482
1851	TMEM213	-0.728479
1852	TMEM39B	-0.728448
1853	HEPACAM2	-0.728403
1854	FAM212B	-0.728241
1855	ISG20	-0.728136
1856	GLE1	-0.72809
1857	SPATA2	-0.727959
1858	TNKS2	-0.727957
1859	ZNF608	-0.727936
1860	RGS6	-0.727703
1861	IL31RA	-0.727592
1862	ENO1	-0.727375
1863	ASB13	-0.727281
1864	PMVK	-0.727209
1865	IL4	-0.727111
1866	TTLL10	-0.727032
1867	ALDH3B1	-0.726944
1868	MTERFD2	-0.726893
1869	PDCD11	-0.726824
1870	GLRX2	-0.726772
1871	TMC1	-0.72664
1872	TOM1L1	-0.726596
1873	PRR22	-0.726371
1874	CITED4	-0.726312
1875	RPUSD3	-0.726252
1876	PAK2	-0.726142
1877	GNAQ	-0.725984
1878	TMEM87B	-0.725909
1879	NLRC5	-0.725842
1880	SELM	-0.725648
1881	PGP	-0.72563
1882	RGS10	-0.725628
1883	NAA25	-0.725595
1884	G3BP1	-0.725567
1885	PSMC5	-0.725512
1886	METTL17	-0.724964
1887	EYS	-0.724865
1888	LIMS2	-0.724807
1889	UBA52	-0.724777
1890	RASGRP1	-0.724684
1891	TMEFF2	-0.724642
1892	ZBTB34	-0.724517
1893	PWP1	-0.724302
1894	GSPT2	-0.724216
1895	SLC38A7	-0.724185
1896	UBASH3A	-0.724064
1897	PDCD7	-0.72376
1898	SSBP4	-0.723571
1899	QRICH1	-0.723544
1900	ARPP19	-0.723424
1901	FOXK1	-0.723301
1902	PTPRG	-0.723158
1903	TYRP1	-0.723083
1904	TXNDC9	-0.723038
1905	OR12D3	-0.722784
1906	ATF2	-0.722758
1907	LYRM1	-0.722717
1908	ARMC7	-0.722585
1909	THNSL1	-0.72252
1910	CATSPER1	-0.722517
1911	MAS1L	-0.722468
1912	SLC5A4	-0.722444
1913	HECW2	-0.722243
1914	MRPL47	-0.721959
1915	IL22	-0.721805
1916	GHDC	-0.721771
1917	C19orf18	-0.721634
1918	MBD3	-0.721594
1919	AXIN1	-0.721337
1920	MRPS12	-0.721108
1921	CDO1	-0.721056
1922	DOCK7	-0.720894
1923	SLC9A1	-0.720783
1924	TMPPE	-0.720697
1925	OR2T29	-0.720688
1926	ATP6V1C2	-0.720622
1927	ZNF705D	-0.720592
1928	COX5A	-0.720585
1929	CCDC74B	-0.720547
1930	WISP1	-0.720305
1931	ZBTB20	-0.719904
1932	COX7B	-0.719898
1933	ADAM30	-0.719882
1934	SPOCK2	-0.719766
1935	JAK1	-0.719715
1936	NHEJ1	-0.719672
1937	IFI44L	-0.719671
1938	GPX7	-0.719651
1939	IL3	-0.719606
1940	TFF3	-0.719547
1941	EIF3J	-0.719523
1942	TOP3B	-0.719036
1943	STAMBPL1	-0.71901
1944	OR52M1	-0.718878
1945	WTAP	-0.718832
1946	OR4A47	-0.71861
1947	HRG	-0.718581
1948	OR10P1	-0.71858
1949	TMEM171	-0.718386
1950	IL11RA	-0.718323
1951	CHURC1	-0.71815
1952	NIPAL4	-0.718033
1953	OSCP1	-0.717806
1954	FOXN1	-0.717745
1955	TTC9	-0.717408
1956	BAG4	-0.717325
1957	PPP2R2B	-0.717309
1958	ZNF700	-0.717155
1959	ZNF823	-0.716701
1960	TDRD12	-0.716281
1961	C7orf66	-0.71623
1962	MYO6	-0.715904
1963	RAG1	-0.715707
1964	TECPR2	-0.715582
1965	AKAP8L	-0.715501
1966	IGHMBP2	-0.715461
1967	VCP	-0.715392
1968	ANKRD24	-0.715343
1969	LHX6	-0.715235
1970	S100B	-0.715199
1971	RSPH3	-0.715165
1972	LYSMD4	-0.715069
1973	CST8	-0.714881
1974	OR52E4	-0.7146
1975	CMC4	-0.714488
1976	RD3L	-0.714422
1977	ZNF579	-0.714372
1978	UTP3	-0.714229
1979	AQP6	-0.714156
1980	SLC16A14	-0.713961
1981	THRSP	-0.713639
1982	YBX2	-0.71358
1983	SLC2A2	-0.713222
1984	OR2A5	-0.713086
1985	UVRAG	-0.712347
1986	LRP2	-0.712024
1987	C16orf93	-0.711929
1988	GSTA3	-0.711902
1989	ID3	-0.711681
1990	MYH2	-0.711392
1991	ZNF16	-0.71133
1992	RPLP2	-0.711292
1993	C4orf40	-0.711182
1994	AGRP	-0.711157
1995	NAT14	-0.711109
1996	ARL14EP	-0.711061
1997	CD244	-0.710925
1998	RYR1	-0.710917
[truncated: 11,459 more rows]

## Sheet: Table S3
Supplementary Table S3: The putative CDK1-binding proteins analyzed by mass spectrum in HCT8-OR cells
Protein.IDs	Description	# Unique peptides	Log2(CDK1 vs IgG)	MW [kDa]	calc. pI
P06493	Cyclin-dependent kinase 1 OS=Homo sapiens GN=CDK1 PE=1 SV=3 - [CDK1_HUMAN]	62	18.6534	34.0739	8.39697
Q96NY9	Crossover junction endonuclease MUS81 OS=Homo sapiens GN=MUS81 PE=1 SV=3 - [MUS81_HUMAN]	23	13.2208	61.1351	9.72998
Q6NZI2	Polymerase I and transcript release factor OS=Homo sapiens GN=PTRF PE=1 SV=1 - [PTRF_HUMAN]	10	12.5202	43.4498	5.60498
Q86TM6	E3 ubiquitin-protein ligase synoviolin OS=Homo sapiens GN=SYVN1 PE=1 SV=2 - [SYVN1_HUMAN]	10	11.8664	67.6403	6.67012
P14635	G2/mitotic-specific cyclin-B1 OS=Homo sapiens GN=CCNB1 PE=1 SV=1 - [CCNB1_HUMAN]	18	10.0175	48.306	7.18351
Q969N2	GPI transamidase component PIG-T OS=Homo sapiens GN=PIGT PE=1 SV=1 - [PIGT_HUMAN]	10	8.25617	65.6579	8.38232
Q12874	Splicing factor 3A subunit 3 OS=Homo sapiens GN=SF3A3 PE=1 SV=1 - [SF3A3_HUMAN]	10	7.38544	58.8123	5.37646
Q9NWH9	SAFB-like transcription modulator OS=Homo sapiens GN=SLTM PE=1 SV=2 - [SLTM_HUMAN]	20	6.17588	117.079	7.86963
O60488	Long-chain-fatty-acid--CoA ligase 4 OS=Homo sapiens GN=ACSL4 PE=1 SV=2 - [ACSL4_HUMAN]	7	5.25373	79.1367	8.38232
Q8N1F7	Nuclear pore complex protein Nup93 OS=Homo sapiens GN=NUP93 PE=1 SV=2 - [NUP93_HUMAN]	43	4.35078	93.4296	5.71924
P61764	Syntaxin-binding protein 1 OS=Homo sapiens GN=STXBP1 PE=1 SV=1 - [STXB1_HUMAN]	7	3.12714	67.5259	6.96143
P51114	Fragile X mental retardation syndrome-related protein 1 OS=Homo sapiens GN=FXR1 PE=1 SV=3 - [FXR1_HUMAN]	15	2.36387	69.6779	6.15088
Q9BUJ2	Heterogeneous nuclear ribonucleoprotein U-like protein 1 OS=Homo sapiens GN=HNRNPUL1 PE=1 SV=2 - [HNRL1_HUMAN]	30	2.35085	95.6793	6.91748
O95071	E3 ubiquitin-protein ligase UBR5 OS=Homo sapiens GN=UBR5 PE=1 SV=2 - [UBR5_HUMAN]	20	1.21449	309.027	5.72743
Q9UL03	Integrator complex subunit 6 OS=Homo sapiens GN=INTS6 PE=1 SV=1 - [INT6_HUMAN]	10	1.15782	100.326	8.6167
Q15051	IQ calmodulin-binding motif-containing protein 1 OS=Homo sapiens GN=IQCB1 PE=1 SV=1 - [IQCB1_HUMAN]	12	0.99865	68.8858	9.1001
O00471	Exocyst complex component 5 OS=Homo sapiens GN=EXOC5 PE=1 SV=1 - [EXOC5_HUMAN]	2	0.99472	81.8008	6.7124
Q9UNE7	E3 ubiquitin-protein ligase CHIP OS=Homo sapiens GN=STUB1 PE=1 SV=2 - [CHIP_HUMAN]	9	0.99114	34.8342	5.73854
Q15046	Lysine--tRNA ligase OS=Homo sapiens GN=KARS PE=1 SV=3 - [SYK_HUMAN]	6	0.98227	68.0046	6.354
Q8WV44	E3 ubiquitin-protein ligase TRIM41 OS=Homo sapiens GN=TRIM41 PE=1 SV=3 - [TRI41_HUMAN]	8	0.98176	71.6247	5.05908
Q12800	Alpha-globin transcription factor CP2 OS=Homo sapiens GN=TFCP2 PE=1 SV=2 - [TFCP2_HUMAN]	10	0.98077	57.2197	5.79541
O14776	Transcription elongation regulator 1 OS=Homo sapiens GN=TCERG1 PE=1 SV=2 - [TCRG1_HUMAN]	6	0.97831	123.823	8.645
P14373	Zinc finger protein RFP OS=Homo sapiens GN=TRIM27 PE=1 SV=1 - [TRI27_HUMAN]	9	0.97522	58.4518	6.02751
Q8IWJ2	GRIP and coiled-coil domain-containing protein 2 OS=Homo sapiens GN=GCC2 PE=1 SV=4 - [GCC2_HUMAN]	18	0.97481	195.789	5.13525
P33240	Cleavage stimulation factor subunit 2 OS=Homo sapiens GN=CSTF2 PE=1 SV=1 - [CSTF2_HUMAN]	5	0.97406	60.9205	6.82959
P46781	40S ribosomal protein S9 OS=Homo sapiens GN=RPS9 PE=1 SV=3 - [RS9_HUMAN]	5	0.97328	22.5776	10.6528
P52948	Nuclear pore complex protein Nup98-Nup96 OS=Homo sapiens GN=NUP98 PE=1 SV=4 - [NUP98_HUMAN]	7	0.96127	197.457	6.40479
O75419	Cell division control protein 45 homolog OS=Homo sapiens GN=CDC45 PE=1 SV=1 - [CDC45_HUMAN]	25	0.96033	65.5266	5.52881
Q14258	E3 ubiquitin/ISG15 ligase TRIM25 OS=Homo sapiens GN=TRIM25 PE=1 SV=2 - [TRI25_HUMAN]	6	0.95874	70.9277	8.08936
Q9H7D7	WD repeat-containing protein 26 OS=Homo sapiens GN=WDR26 PE=1 SV=3 - [WDR26_HUMAN]	3	0.95421	72.0787	6.16357
P08107	Heat shock 70 kDa protein 1A/1B OS=Homo sapiens GN=HSPA1A PE=1 SV=5 - [HSP71_HUMAN]	6	0.94111	70.009	5.65576
Q00537	Cyclin-dependent kinase 17 OS=Homo sapiens GN=CDK17 PE=1 SV=2 - [CDK17_HUMAN]	9	0.94057	59.5446	9.02686
Q96JP5	E3 ubiquitin-protein ligase ZFP91 OS=Homo sapiens GN=ZFP91 PE=1 SV=1 - [ZFP91_HUMAN]	2	0.93974	63.4057	7.35693
P54886	Delta-1-pyrroline-5-carboxylate synthase OS=Homo sapiens GN=ALDH18A1 PE=1 SV=2 - [P5CS_HUMAN]	5	0.9367	87.2476	7.12256
P68371	Tubulin beta-4B chain OS=Homo sapiens GN=TUBB4B PE=1 SV=1 - [TBB4B_HUMAN]	12	0.93117	49.799	4.89404
O60832	H/ACA ribonucleoprotein complex subunit 4 OS=Homo sapiens GN=DKC1 PE=1 SV=3 - [DKC1_HUMAN]	2	0.92758	57.6378	9.42236
P26373	60S ribosomal protein L13 OS=Homo sapiens GN=RPL13 PE=1 SV=4 - [RL13_HUMAN]	15	0.92438	24.2465	11.6489
Q86Y01	E3 ubiquitin-protein ligase DTX1 OS=Homo sapiens GN=DTX1 PE=1 SV=2 - [DTX1_HUMAN]	6	0.91714	67.3255	9.85142
Q9P0U4	CpG-binding protein OS=Homo sapiens GN=CXXC1 PE=1 SV=2 - [CXXC1_HUMAN]	5	0.90878	75.6632	8.23584
P53618	Coatomer subunit beta OS=Homo sapiens GN=COPB1 PE=1 SV=3 - [COPB_HUMAN]	2	0.89716	107.074	6.04932
Q9NR30	Nucleolar RNA helicase 2 OS=Homo sapiens GN=DDX21 PE=1 SV=5 - [DDX21_HUMAN]	3	0.88574	87.2904	9.27588
Q9H0M0	NEDD4-like E3 ubiquitin-protein ligase WWP1 OS=Homo sapiens GN=WWP1 PE=1 SV=1 - [WWP1_HUMAN]	2	0.86037	105.136	5.89698
O75533	Splicing factor 3B subunit 1 OS=Homo sapiens GN=SF3B1 PE=1 SV=3 - [SF3B1_HUMAN]	9	0.85169	145.738	7.09325
Q14690	Protein RRP5 homolog OS=Homo sapiens GN=PDCD11 PE=1 SV=3 - [RRP5_HUMAN]	2	0.84671	208.57	8.86572
O60927	E3 ubiquitin-protein ligase PPP1R11 OS=Homo sapiens GN=PPP1R11 PE=1 SV=1 - [PP1RB_HUMAN]	4	0.83748	13.8127	6.98223
P07996	Thrombospondin-1 OS=Homo sapiens GN=THBS1 PE=1 SV=2 - [TSP1_HUMAN]	2	0.83166	129.3	4.94482
Q9BZE4	Nucleolar GTP-binding protein 1 OS=Homo sapiens GN=GTPBP4 PE=1 SV=3 - [NOG1_HUMAN]	2	0.83105	73.9178	9.49561
O15541	E3 ubiquitin-protein ligase RNF113A OS=Homo sapiens GN=RNF113A PE=1 SV=1 - [R113A_HUMAN]	8	0.79207	38.6316	5.93847
P21127	Cyclin-dependent kinase 11B OS=Homo sapiens GN=CDK11B PE=1 SV=3 - [CD11B_HUMAN]	5	0.77035	92.6503	5.56689
Q96J02	E3 ubiquitin-protein ligase Itchy homolog OS=Homo sapiens GN=ITCH PE=1 SV=2 - [ITCH_HUMAN]	6	0.76108	102.738	6.30322
Q12906	Interleukin enhancer-binding factor 3 OS=Homo sapiens GN=ILF3 PE=1 SV=3 - [ILF3_HUMAN]	2	0.76003	95.2791	8.76318
O43164	E3 ubiquitin-protein ligase Praja-2 OS=Homo sapiens GN=PJA2 PE=1 SV=4 - [PJA2_HUMAN]	4	0.75914	78.0347	4.62116
P50990	T-complex protein 1 subunit theta OS=Homo sapiens GN=CCT8 PE=1 SV=4 - [TCPQ_HUMAN]	2	0.75442	59.5825	5.60498
O75592	E3 ubiquitin-protein ligase MYCBP2 OS=Homo sapiens GN=MYCBP2 PE=1 SV=4 - [MYCB2_HUMAN]	2	0.74385	513.309	6.77159
Q92738	USP6 N-terminal-like protein OS=Homo sapiens GN=USP6NL PE=1 SV=3 - [US6NL_HUMAN]	2	0.70527	94.0456	9.0708
Q9UER7	Death domain-associated protein 6 OS=Homo sapiens GN=DAXX PE=1 SV=2 - [DAXX_HUMAN]	2	0.65271	81.3229	4.86865
Q15717	ELAV-like protein 1 OS=Homo sapiens GN=ELAVL1 PE=1 SV=2 - [ELAV1_HUMAN]	3	0.52089	36.0692	9.17334
Q9UPN4	5-azacytidine-induced protein 1 OS=Homo sapiens GN=AZI1 PE=1 SV=3 - [AZI1_HUMAN]	7	0.50207	122.075	8.68994
O15344	E3 ubiquitin-protein ligase Midline-1 OS=Homo sapiens GN=MID1 PE=1 SV=1 - [TRI18_HUMAN]	2	0.50035	75.2026	6.48788
O94813	Slit homolog 2 protein OS=Homo sapiens GN=SLIT2 PE=1 SV=1 - [SLIT2_HUMAN]	2	0.46857	169.759	7.06397
O60291	E3 ubiquitin-protein ligase MGRN1 OS=Homo sapiens GN=MGRN1 PE=1 SV=2 - [MGRN1_HUMAN]	5	0.45252	60.5841	5.06844
Q86XK2	F-box only protein 11 OS=Homo sapiens GN=FBXO11 PE=1 SV=3 - [FBX11_HUMAN]	2	0.43874	103.52	6.99072
P62805	Histone H4 OS=Homo sapiens GN=HIST1H4A PE=1 SV=2 - [H4_HUMAN]	2	0.42116	11.3604	11.356
P08238	Heat shock protein HSP 90-beta OS=Homo sapiens GN=HSP90AB1 PE=1 SV=4 - [HS90B_HUMAN]	2	0.42077	83.2121	5.03369
P50914	60S ribosomal protein L14 OS=Homo sapiens GN=RPL14 PE=1 SV=4 - [RL14_HUMAN]	2	0.41082	23.417	10.9312
P78317	E3 ubiquitin-protein ligase RNF4 OS=Homo sapiens GN=RNF4 PE=1 SV=1 - [RNF4_HUMAN]	2	0.40164	21.3056	6.91057

## Sheet: Table S4
Supplementary Table S4: The clinicopathological characteristics of CRC patients used for establishing PDX models
PDX #	Gender	Age	BMI	Location	Differentiation	TNM stage	Response to Oxa
1	Male	52	23.31	Colon	Moderate	III	Resistant
2	Female	77	18.09	Rectum	Poor	III	Resistant

## Sheet: Table S5
Supplementary Table S5: The clinicopathological characteristics of CRC patients undergoing postoperative oxaliplatin-based adjuvant chemotherapy (n=102)
Case #	Gender	Age	BMI	Location	Differentiation	TNM stage	Response to Oxa	CDK1 IHC staining
1	Male	23	34.19	Colon	Poor	III	Sensitive	Low
2	Male	67	26.3	Colon	Poor	III	Resistant	Low
3	Male	41	28.16	Colon	Well	II	Sensitive	Low
4	Male	52	26.01	Rectum	Poor	III	Sensitive	High
5	Male	27	17.38	Colon	Poor	III	Resistant	High
6	Male	72	20.26	Colon	Moderate	III	Resistant	High
7	Male	63	25.81	Rectum	Moderate	II	Sensitive	High
8	Female	60	25.63	Colon	Well	II	Resistant	High
9	Male	50	19.36	Colon	Well	III	Resistant	Low
10	Male	68	18.42	Colon	Moderate	III	Sensitive	High
11	Female	59	19.16	Rectum	Poor	II	Sensitive	Low
12	Male	39	25.43	Colon	Poor	III	Sensitive	Low
13	Female	57	22.03	Colon	Moderate	III	Resistant	High
14	Female	56	21.63	Colon	Moderate	III	Sensitive	High
15	Male	74	25.11	Rectum	Well	III	Sensitive	Low
16	Female	63	23.5	Colon	Moderate	II	Sensitive	Low
17	Male	71	22.72	Rectum	Well	III	Sensitive	Low
18	Female	45	21.74	Rectum	Moderate	III	Sensitive	High
19	Male	62	19.31	Colon	Moderate	III	Resistant	High
20	Female	70	18.77	Colon	Moderate	III	Sensitive	High
21	Female	70	16.78	Colon	Moderate	II	Resistant	High
22	Female	43	19.68	Colon	Moderate	III	Sensitive	High
23	Female	38	24.49	Colon	Poor	III	Resistant	High
24	Female	60	21.15	Colon	Moderate	II	Sensitive	Low
25	Male	61	24.96	Colon	Moderate	III	Resistant	High
26	Female	78	23.62	Rectum	Moderate	II	Resistant	Low
27	Female	62	20.36	Colon	Well	III	Sensitive	High
28	Male	75	20.5	Colon	Moderate	III	Resistant	High
29	Female	63	25.07	Colon	Moderate	III	Sensitive	Low
30	Female	59	21.16	Colon	Moderate	III	Resistant	High
31	Male	67	22.04	Colon	Well	II	Resistant	High
32	Female	54	23.19	Colon	Moderate	III	Resistant	High
33	Female	55	24.44	Rectum	Moderate	III	Resistant	High
34	Female	31	22.77	Colon	Poor	III	Sensitive	Low
35	Male	60	22.59	Colon	Moderate	III	Resistant	High
36	Male	53	24.77	Colon	Moderate	III	Resistant	High
37	Female	26	20.4	Colon	Poor	III	Sensitive	Low
38	Female	73	21.14	Colon	Well	III	Resistant	High
39	Male	37	23	Colon	Moderate	III	Resistant	Low
40	Male	56	23.39	Colon	Moderate	III	Sensitive	High
41	Male	52	22.44	Colon	Moderate	III	Sensitive	Low
42	Male	43	20.08	Colon	Well	III	Sensitive	High
43	Male	43	23.88	Rectum	Moderate	III	Sensitive	Low
44	Female	58	19.17	Colon	Moderate	III	Resistant	High
45	Female	63	21.57	Colon	Moderate	III	Sensitive	Low
46	Male	50	21.69	Colon	Moderate	III	Sensitive	Low
47	Male	60	23.81	Colon	Well	III	Sensitive	Low
48	Female	37	24	Rectum	Moderate	III	Sensitive	High
49	Female	61	22.89	Colon	Moderate	III	Resistant	High
50	Male	41	20.32	Colon	Well	III	Sensitive	High
51	Female	63	24.97	Colon	Moderate	III	Resistant	High
52	Female	74	25.89	Colon	Moderate	II	Sensitive	Low
53	Female	77	20.5	Colon	Moderate	III	Sensitive	High
54	Male	77	17.92	Rectum	Moderate	III	Sensitive	Low
55	Male	53	16.76	Colon	Poor	III	Sensitive	High
56	Male	45	28.89	Colon	Moderate	III	Sensitive	Low
57	Male	30	27.4	Colon	Poor	III	Sensitive	Low
58	Female	30	22.14	Colon	Moderate	III	Sensitive	High
59	Male	54	29.07	Colon	Well	III	Sensitive	High
60	Male	57	21.41	Colon	Moderate	III	Sensitive	High
61	Female	57	17.22	Colon	Moderate	III	Resistant	Low
62	Female	51	28.46	Colon	Moderate	III	Resistant	High
63	Female	37	19.47	Colon	Moderate	III	Sensitive	Low
64	Female	50	19.88	Colon	Moderate	III	Sensitive	High
65	Female	50	25.59	Colon	Well	III	Sensitive	High
66	Male	58	17.58	Colon	Moderate	III	Sensitive	Low
67	Male	62	21.97	Colon	Moderate	III	Sensitive	Low
68	Female	40	16.8	Colon	Moderate	III	Resistant	High
69	Female	65	20.08	Rectum	Poor	III	Sensitive	High
70	Female	54	21.78	Rectum	Moderate	III	Sensitive	Low
71	Male	46	22.86	Colon	Moderate	III	Resistant	Low
72	Male	58	26.89	Colon	Moderate	II	Sensitive	High
73	Male	58	20.55	Colon	Well	III	Resistant	High
74	Male	43	20.55	Colon	Moderate	III	Resistant	High
75	Female	60	27.24	Colon	Moderate	III	Sensitive	Low
76	Female	78	17.07	Colon	Moderate	III	Resistant	High
77	Male	46	20.18	Colon	Moderate	III	Sensitive	Low
78	Female	59	27.06	Rectum	Poor	III	Sensitive	Low
79	Male	51	24.44	Colon	Poor	III	Resistant	High
80	Female	56	21.78	Rectum	Moderate	III	Sensitive	Low
81	Male	70	19.95	Colon	Moderate	III	Resistant	High
82	Female	79	22.97	Colon	Moderate	III	Sensitive	High
83	Female	48	22.6	Colon	Moderate	III	Resistant	High
84	Female	85	21.08	Colon	Well	III	Sensitive	High
85	Male	34	25.18	Colon	Moderate	III	Sensitive	Low
86	Male	72	20.08	Colon	Moderate	III	Resistant	Low
87	Male	58	16.96	Colon	Moderate	III	Sensitive	Low
88	Male	40	20.88	Rectum	Moderate	III	Resistant	High
89	Female	58	27.1	Colon	Moderate	II	Resistant	High
90	Male	61	23.24	Colon	Moderate	III	Sensitive	Low
91	Male	59	26.12	Colon	Well	III	Resistant	High
92	Female	55	19.04	Colon	Moderate	III	Sensitive	Low
93	Male	54	28.23	Colon	Well	III	Resistant	High
94	Male	47	21.22	Colon	Moderate	III	Sensitive	Low
95	Female	71	23.63	Colon	Poor	III	Resistant	High
96	Male	70	21.3	Colon	Moderate	III	Sensitive	High
97	Male	64	25.58	Rectum	Moderate	III	Resistant	High
98	Male	55	26.26	Colon	Well	III	Sensitive	Low
99	Male	45	22.94	Colon	Moderate	III	Sensitive	High
100	Female	47	26.04	Colon	Poor	III	Resistant	Low
101	Female	53	18.63	Rectum	Moderate	III	Resistant	High
102	Female	62	24.03	Colon	Moderate	III	Sensitive	Low

## Sheet: Table S6
Supplementary Table S6: The primer and oligonucleotide sequences used in this study
Primer sequences	1	CDK1-Forward	5`-CCTATGGAGTTGTGTATAAGGGT-3`
		CDK1-Reverse	5`-AGCACATCCTGAAGACTGACT-3`
	2	CDK4-Forward	5`-AGTGTGAGAGTCCCCAATGG-3`
		CDK4-Reverse	5`-CCTTGATCTCCCGGTCAGTT-3`
	3	CDK2-Forward	5`-CAGTACTGCCATCCGAGAGA-3`
		CDK2-Reverse	5`-ATGAGGGGAAGAGGAATGCC-3`
	4	CDK6-Forward	5`-TGTTTCAGCTTCTCCGAGGT-3`
		CDK6-Reverse	5`-TATGCAGCCAACACTCCAGA-3`
	5	CDK9-Forward	5`-CAAAGCAGTACGACTCGGTG-3`
		CDK9-Reverse	5`-GCAAGGCTGTAATGGGGAAC-3`
	6	METTL3-Forward	5`-ACTACAACAGCCAAGGAACAA-3`
		METTL3-Reverse	5`-CAGGGTCGATCAGCATCACT-3`
	7	METTL14-Forward	5`-TTCTCTGGTGTGGTTCTGGG-3`
		METTL14-Reverse	5`-GCATGAATGAAGTCCCCGTC-3`
	8	WTAP-Forward	5`-GCTTTGGAGGGCAAGTACAC-3`
		WTAP-Reverse	5`-GATGTTTTCCCTGCGTGCA-3`
	9	METTL16-Forward	5`-TCCCACAGTTCCCTTGAGAC-3`
		METTL16-Reverse	5`-ATCCACTTCTGTTGCGAGGA-3`
	10	VIRMA-Forward	5`-TGGCACGAATTACTGGACCT-3`
		VIRMA-Reverse	5`-AAAGTGACACAGAGCTCGGA-3`
	11	ZC3H13-Forward	5`-TGTGCTTCAGACGGGATTCT-3`
		ZC3H13-Reverse	5`-CATGGCAAGTAGTCTTCCGC-3`
	12	CBLL1-Forward	5`-CTGGATCCTTGGGTGGTCTT-3`
		CBLL1-Reverse	5`-GGTGTCCAGGAAATCTTCGC-3`
	13	RBM15-Forward	5`-TTGTGAGTTCTCCCAGCAGT-3`
		RBM15-Reverse	5`-GTCAGCGCCAAGTTTTCTCT-3`
	14	FTO-Forward	5`-AGACACCTGGTTTGGCGATA-3`
		FTO-Reverse	5`-CCAAGGTTCCTGTTGAGCAC-3`
	15	ALKBH5-Forward	5`-TCCCGGGACAACTATAAGGC-3`
		ALKBH5-Reverse	5`-GATGCCGCTCTTCACCTTG-3`
	16	YTHDF2-Forward	5`-AGTCCCTCCATTGGCTTCTC-3`
		YTHDF2-Reverse	5`-AATGGAGTGCTACCTAGGGC-3`
	17	ACSL4-Forward	5`-TCCAAGTAGACCAACGCCTT-3`
		ACSL4-Reverse	5`-TATGTGTCCTTCGGTCCCAG-3`
	18	PTGS2-Forward	5`-TGAATGGGGTGATGAGCAGT-3`
		PTGS2-Reverse	5`-GGGATGCCAGTGATAGAGGG-3`
	19	GAPDH-Forward	5`-GGATTTGGTCGTATTGGGCG-3`
		GAPDH-Reverse	5`-ATCGCCCCACTTGATTTTGG-3`
	20	TP53-Forward	5`-ACAAGCAGTCACAGCACATG-3`
		TP53-Reverse	5`-CACCACCACACTATGTCGAAAA-3`
	21	HIF-1α-Forward	5`-CCGAATTGATGGGATATGAGCC-3`
		HIF-1α-Reverse	5`-CCACCTCTTTTGGCAAGCAT-3`
Oligonucleotide sequences	1	sg-CDK1#1	5`-GGGTTCCTAGTACTGCAATT-3`
	2	sg-CDK1#2	5`-CCATACCCATTGACTAACTA-3`
	1	si-YTHDF1	5`-CCCTACCTGTCCAGCTATTAC-3`
	2	si-YTHDF2	5`-GATGGATTAAACGATGATGAT-3`
	3	si-YTHDF3	5`-GAAGTCTGTTGTGGACTATAA-3`
	4	si-YTHDC1	5`-TGCCTCCAGAGAACCTTATAA-3`
	5	si-YTHDC2	5`-CGGAAGCTAAATCGAGCCTTT-3`
	6	si-HNRNPA2B1	5`-CAGAAATACCATACCATCAAT-3`
	7	si-HNRNPC	5`-GCCTTCGTTCAGTATGTTAAT-3`
	8	si-IGF2BP1	5`-ACGCTTAGAGATTGAACATTC-3`
	9	si-IGF2BP2	5`-AGTGAAGCTGGAAGCGCATAT-3`
	10	si-IGF2BP3	5`-CGGTGAATGAACTTCAGAATT-3`
	11	si-SYVN1	5`-TGATGGGCAAGGTGTTCTTTG-3`
	12	si-STUB1	5`-GCAGTCTGTGAAGGCGCACTT-3`
	13	si-TRIM27	5`-GAATTAAGAGAGGCTCAGTTA-3`
	14	si-UBR5	5`-TTGGAACAGGCTACTATTAAA-3`
	15	si-DTX1	5`-CCACTGCTATCTACCCAACAA-3`
	16	si-ACSL4	5`-GCAGTAGTTCATGGGCTAAAT-3`
	17	si-TP53	5`-CGGCGCACAGAGGAAGAGAAT-3`
	18	si-HIF-1α	5`-GTGATGAAAGAATTACCGAAT-3`

## Sheet: Table S7
Supplementary Table S7: The antibodies used in this study
Antibody	Source	Cat No.	Dilution (application)
CDK1	Abcam	ab133327	1:10000 (WB) 1:200 (IHC) 3μg (Co-IP) 1:100 (IF)
CDK1	Proteintech	67575-1-Ig	1:5000 (WB)
Tubulin	Proteintech	66031-1-Ig	1:20000 (WB)
Ki-67	Abcam	ab15580	1:500 (IHC)
N6-methyladenosine	Synaptic Systems	202 003	1:200 (IF) 5μg (meRIP)
METTL3	Cell Signaling Technology	86132	1:1000 (WB)
YTHDF2	Proteintech	24744-1-AP	4μg (RIP) 1:5000 (WB)
ACSL4	Abcam	ab155282	1:20000 (WB) 1:100 (IHC) 3μg (Co-IP)
ACSL4	Proteintech	66617-1-Ig	1:3000 (WB) 1:200 (IF)
His-tag	ABclonal	AE003	1:5000 (WB)
Flag-tag	Proteintech	66008-4-Ig	1:5000 (WB)
Flag-tag	Proteintech	20543-1-AP	1:8000 (WB)
HA-tag	Santa Cruz	sc-805	1:1000 (WB)
Myc-tag	Abcam	ab32	1:1000 (WB)
GAPDH	Cell Signaling Technology	5174	1:1000 (WB)
Ubiquitin	Cell Signaling Technology	3936	1:1000 (WB)
Ubiquitin-K48	Cell Signaling Technology	8081	1:1000 (WB)
UBR5	Abcam	ab70311	1:5000 (WB) 3μg (Co-IP)
p-Ser/Thr	ECM Biosciences	PP2551	1:1000 (WB)
p-ACSL4 (S447)	Genscript	N/A	1:500 (WB) 1:25 (IHC)
4-HNE	BD Systems	MAB3249-SP	1:500 (WB) 1:50 (IHC)
